# Supplementary material for: Amplification of CDK4 and MDM2: a detailed study of a high-risk neuroblastoma subgroup
Source: Sci Rep. 2022 Jul 20;12:12420. doi: 10.1038/s41598-022-16455-1 (PMC9300649; doi:10.1038/s41598-022-16455-1)
Supplement: Supplementary file 2 — Supplementary Tables. [file 41598_2022_16455_MOESM2_ESM.xlsx]

## Sheet: Info
Supplemental tables

## Sheet: ST1 Cancer genes
Supplemental Table 1: Genes analyzed in tumor only samples
ABCA4	BCL9	CDC73	DDX6	FAM175A	G6PC3	IGF2R	LMO1	MSN	NUTM2A	POU2AF1	RNF213	SMARCB1	TGFBR1	WT1
ABCD1	BCOR	CDH1	DEK	FAM46C	GAR1	IGH	LPP	MUC1	OLIG2	PPM1D	RPL22	SNX29	TINF2	XPC
ABI1	BCR	CDH11	DICER1	FANCA	GAS7	IGK	LRIG3	MUTYH	OMD	PPP2R1A	RPL35A	SOCS1	TLX1	XPO1
ABL1	BIRC3	CDK12	DIP2B	FANCB	GATA1	IGL	LMO2	MTCP1	NUTM2B	POU5F1	ROS1	SMC1A	TGFBR2	VTI1A
ABL2	BLM	CDK4	DIS3L2	FANCC	GATA2	IKZF1	LYL1	MYB	NYNRIN	PPARG	RPL11	SMO	THRAP3	WWTR1
ACKR3	BMP4	CDK6	DKC1	FANCD2	GATA3	IL2	MAD2L2	MYC	OTX2	PRCC	RPL5	SOS1	TLX3	XPA
ACSL3	BMPR1A	CDKN1A	DNM2	FANCE	GMPS	IL21R	MAF	MYCL	P2RY8	PRDM1	RPN1	SOX2	TMEM127	XRCC2
ACSL6	BRAF	CDKN1C	DNMT3A	FANCF	GNA11	IL6ST	MAFB	MYCN	PALB2	PRDM16	RPS17	SPECC1	TMPRSS2	YWHAE
AFF1	BRCA1	CDKN2A	DUSP10	FANCG	GNAQ	IL7R	MALAT1	MYD88	PALLD	PRF1	RPS19	SPRED1	TNFAIP3	ZBTB16
AFF3	BRCA2	CDKN2C	DUX4L1	FANCI	GNAS	IRF4	MALT1	MYNN	PATZ1	PRKAR1A	RPS24	SRGAP3	TNFRSF14	ZMYM2
AFF4	BRD3	CDX2	EBF1	FANCL	GOLGA5	ITK	MAML2	NACA	PAX3	PRRX1	RPS7	SRSF2	TNFRSF17	ZNF331
AKAP9	BRD4	CEBPA	ECT2L	FANCM	GOPC	JAK1	MAP2K1	NBN	PAX5	PSIP1	RTEL1	SRSF3	TOP1	ZNF384
AKT1	BRIP1	CHCHD7	EGFR	FAP	GPC3	JAK2	MAP2K2	NCKIPSD	PAX7	PTCH1	RUNX1	SS18	TP53	ZNF521
AKT2	BTG1	CHEK2	EIF3H	FBXO11	GPHN	JAK3	MAP2K4	NCOA1	PAX8	PTEN	SBDS	SS18L1	TPM3	ZRSR2
ALDH2	BTK	CHIC2	EIF4A2	FBXW7	GREM1	JAZF1	MAX	NCOA2	PBRM1	PTPN11	SCG5	SSX1	TPM4
ALK	BUB1B	CHN1	ELANE	FCGR2B	H3F3A	JUN	MDM2	NCOA4	PBX1	RAB27A	SCN9A	SSX2	TPR
AMER1	C2orf44	CIC	ELF4	FCRL4	HAX1	KAT6A	MDM4	NDRG1	PCM1	RABEP1	SDC4	SSX4	TRA
APC	CAMTA1	CIITA	ELK4	FEV	HERPUD1	KAT6B	MDS2	NF1	PCSK7	RAD50	SDHA	STK11	TRB
ARHGAP26	CANT1	CLP1	ELL	FGFR1	HEY1	KDM5A	MECOM	NF2	PDCD1LG2	RAD51	SDHAF2	STX11	TRD
ARHGEF12	CARD11	CLTC	ELN	FGFR1OP	HIP1	KDM5C	MED12	NFE2L2	PDE4DIP	RAD51B	SDHB	STXBP2	TRG
ARID1A	CARS	CLTCL1	EML4	FGFR2	HIST1H4I	KDM6A	MEN1	NFIB	PDGFB	RAD51C	SDHC	SUFU	TRIM24
ARID1B	CASC5	CNBP	EP300	FGFR3	HLF	KDR	MET	NFKB2	PDGFRA	RAD51D	SDHD	SUZ12	TRIM27
ARID2	CASP10	CNTRL	EPCAM	FH	HMGA1	KDSR	MFN2	NHP2	PDGFRB	RAF1	SEPT5	SYK	TRIM28
ARID5B	CASP8	COL1A1	EPS15	FHIT	HMGA2	KIAA1549	MITF	NIN	PER1	RAG1	SEPT6	TAF15	TRIM33
ARNT	CBFA2T3	COLCA2	ERBB2	FIP1L1	HMGN2P46	KIF5B	MKL1	NKX2-1	PHF6	RAG2	SEPT9	TAL1	TRIP11
ASPSCR1	CBFB	COX6C	ERCC1	FLCN	HNRNPA2B1	KIT	MLF1	NONO	PHOX2B	RALGDS	SET	TAL2	TSC1
ASXL1	CBL	CREB1	ERCC2	FLI1	HOOK3	KLF6	MLH1	NOP10	PICALM	RANBP17	SETD2	TCEA1	TSC2
ATIC	CBLB	CREB3L1	ERCC3	FLNA	HOXA11	KLK2	MLLT1	NOTCH1	PIK3CA	RAP1GDS1	SF3B1	TCF12	TSHR
ATM	CBLC	CREB3L2	ERCC4	FLT3	HOXA13	KMT2A	MLLT10	NOTCH2	PIK3R1	RARA	SFPQ	TCF3	TTL
ATRX	CCDC6	CREBBP	ERCC5	FNBP1	HOXA9	KMT2C	MLLT11	NPAT	PIM1	RB1	SH2B3	TCF7L1	TYK2
AXIN2	CCNB1IP1	CRLF2	ERG	FOXL2	HOXB13	KMT2D	MLLT3	NPM1	PINK1	RBM15	SH2D1A	TCF7L2	U2AF1
BAP1	CCND1	CRTC1	ETV1	FOXO1	HOXC11	KDM3B	MLLT4	NR4A3	PLAG1	RBM8A	SH3GL1	TCL1A	UBE2T
BARD1	CCND2	CRTC3	ETV4	FOXO3	HOXC13	KRAS	MLLT6	NRAS	PMEL	RECQL4	SHOC2	TCL6	UNC13D
BCL10	CCND3	CTNNB1	ETV5	FOXO4	HOXD11	KTN1	MN1	NSD1	PML	REL	SHROOM2	TERT	USP6
BCL11A	CCNE1	CYLD	ETV6	FOXP1	HOXD13	LAMA5	MNX1	NTRK1	PMS1	RET	SLC34A2	TET1	WAS
BCL11B	CD274	DAXX	EWSR1	FRG1	HRAS	LASP1	MPL	NTRK3	PMS2	RFWD3	SLC45A3	TET2	VHL
BCL2	CD74	DDB2	EXT1	FRG2	HSP90AA1	LCK	MRE11A	NUMA1	POLD1	RHBDF2	SLX4	TFE3	WHSC1
BCL3	CD79A	DDIT3	EXT2	FSTL3	HSP90AB1	LCP1	MSH2	NUP214	POLD3	RHOH	SMAD4	TFG	WIF1
BCL6	CD79B	DDX10	EZH2	FUBP1	IDH1	LHFP	MSH6	NUP98	POLE	RHPN2	SMAD7	TFPT	WRAP53
BCL7A	CDC25A	DDX5	EZR	FUS	IDH2	LIFR	MSI2	NUTM1	POT1	RMI2	SMARCA4	TFRC	WRN

## Sheet: ST2  Kaplan-Meier
Supplemental Table 2 - Comparison of the Kaplan-Meier analysis between our dataset and the neuroblastoma dataset of the R2 database (Overall survival, Median expression as cutoff)
				This study - TLDA Swedish NB (n=38)					R2 - Tumor Neuroblastoma - Versteeg (n=88)					R2 - Tumor Neuroblastoma - SEQC (n=498)
	Gene symbol	Tx start	Tx stop	# of amplified tumors	p-value	Direction	# of samples with determined ct value	Probe	p-value	Direction	# of samples with determined ct value		Number of probes	p-value	Direction
12q14.1	KIF5A	57943846	57978554	3/5	0.119	low is worse	35	Hs00192120_m1	0.105	low is worse	55	KIF5A (205318_at) APS=44.8(55) Avg=35.6	1	1.7E-21	low is worse
	PIP4K2C	57984941	57997211	3/5	0.651	low is worse	32	Hs00375556_m1	0.750	low is worse	85	PIP4K2C (218942_at) APS=135.6(85) Avg=133.5	1	5.7E-03	low is worse
	DTX3	57998603	58003583	4/5	0.630	low is worse	33	Hs01595350_m1	-	-	2	DTX3 (221835_at) APS=122.4(2) Avg=21.0	1	2.5E-07	low is worse
	ARHGEF25	58003962	58011026	4/5	0.796	high is worse	35	Hs00611102_m1	0.062	low is worse	37	ARHGEF25 (227427_at) APS=109.7(37) Avg=76.7	1	3.0E-04	low is worse
	SLC26A10	58013692	58019934	4/5	0.817	high is worse	29	Hs00370308_m1	0.078	low is worse	86	SLC26A10 (214951_at) APS=95.3(86) Avg=93.8	1	4.5E-05	low is worse
	B4GALNT1	58019550	58026985	4/5	0.495	low is worse	33	Hs00155195_m1	0.220	low is worse	75	B4GALNT1 (206435_at) APS=77.2(75) Avg=71.9	2	1.1E-04	low is worse
	OS9	58087737	58115340	5/5	0.964	even	36	Hs00170869_m1	0.747	high is worse	88	OS9 (200714_x_at) APS=612.7(88) Avg=612.7	2	6.5E-12	low is worse
	AGAP2	58118075	58135944	5/5	0.240	high is worse	27	Hs00207422_m1	-	-	6	AGAP2 (206152_at) APS=51.1(6) Avg=37.7	1	9.1E-15	low is worse
	TSPAN31	58138783	58142026	5/5	0.733	high is worse	32	Hs00195585_m1	0.014	low is worse	88	TSPAN31 (203227_s_at) APS=462.5(88) Avg=462.5	2	0.072	low is worse
	CDK4	58141509	58146230	5/5	0.109	high is worse	36	Hs00175935_m1	9.10E-08	high is worse	88	CDK4 (202246_s_at) APS=822.9(88) Avg=822.9	1	2.0E-20	high is worse
	MARCH9	58148880	58154193	5/5	0.867	high is worse	33	Hs00414507_g1	0.122	high is worse	88	MARCH9 (226454_at) APS=131.8(88) Avg=131.8	2	1.2E-03	low is worse
	CYP27B1	58156116	58160976	5/5	0.069	high is worse	26	Hs00168017_m1	0.002	high is worse	25	CYP27B1 (205676_at) APS=27.9(25) Avg=19.5	1	2.0E-12	high is worse
	METTL1	58162350	58165914	5/5	-	-	-	-	0.002	high is worse	60	METTL1 (204027_s_at) APS=72.3(60) Avg=65.2	1	3.9E-10	high is worse
	METTL21B	58166382	58176324	5/5	0.201	high is worse	21	Hs00332737_m1	0.031	high is worse	88	FAM119B (213861_s_at) APS=55.1(88) Avg=55.1	1	0.017	low is worse
	TSFM	58176527	58191370	5/5	0.085	high is worse	35	Hs00245862_m1	0.062	high is worse	88	TSFM (212656_at) APS=205.3(88) Avg=205.3	3	1.8E-09	high is worse
	AVIL	58191159	58209852	5/5	0.853	high is worse	29	Hs00198114_m1	0.028	low is worse	86	AVIL (205539_at) APS=81.9(86) Avg=80.4	4	2.0E-09	low is worse
	CTDSP2	58213709	58240747	5/5	0.973	high is worse	34	Hs00428461_m1	0.676	low is worse	87	CTDSP2 (208735_s_at) APS=112(87) Avg=111.1	1	0.483	Even
	XRCC6BP1	58335444	58351052	5/5	0.883	low is worse	33	Hs00293815_m1	0.426	high is worse	88	XRCC6BP1 (227678_at) APS=94.6(88) Avg=94.6	2	0.027	high is worse
	LRIG3	59265936	59314262	1/5	0.712	high is worse	28	Hs00406851_m1	0.695	low is worse	54	LRIG3 (226908_at) APS=30.6(54) Avg=22.3	1	0.632	Even
	SLC16A7	60083125	60175408	0/5	0.176	low is worse	23	Hs00940851_m1	0.693	low is worse	72	SLC16A7 (207057_at) APS=52.5(72) Avg=46.0	3	7.2E-04	high is worse
12q15	SLC35E3	69139935	69159853	4/5	0.378	low is worse	32	Hs00218664_m1	0.267	high is worse	88	SLC35E3 (218988_at) APS=161.5(88) Avg=161.5	1	0.494	Even
	MDM2	69201970	69239212	4/5	0.924	even	33	Hs01066930_m1	0.504	high is worse	23	MDM2 (217373_x_at) APS=37.8(23) Avg=23.3	1	0.025	high is worse
	CPM	69244955	69357020	4/5	0.216	low is worse	29	Hs00266395_m1	0.499	low is worse	77	CPM (206100_at) APS=47.5(77) Avg=43.7	1	0.011	low is worse
	CPSF6	69633316	69668138	4/5	0.288	high is worse	34	Hs00199668_m1	9.20E-05	high is worse	88	CPSF6 (202469_s_at) APS=326.1(88) Avg=326.1	1	0.037	low is worse
	LYZ	69742133	69748013	4/5	0.915	even	35	Hs00426231_m1	0.316	low is worse	73	LYZ (1555745_a_at) APS=278.6(73) Avg=233.5	1	0.033	low is worse
	YEATS4	69753531	69784576	4/5	0.801	high is worse	30	Hs00232423_m1	0.670	high is worse	88	YEATS4 (218911_at) APS=189.6(88) Avg=189.6	1	3.3E-12	high is worse
	FRS2*	69864128	69973562	5/5	0,721/0,697	low/low	30/27	Hs01565776_m1/Hs00292518_m1	0.770	high is worse	10	FRS2 (221308_at) APS=53.8(10) Avg=17.6	1	8.6E-05	low is worse
	CCT2	69979207	69995357	5/5	0.281	high is worse	34	Hs00197562_m1	0.106	high is worse	88	CCT2 (201947_s_at) APS=2852(88) Avg=2852.0	2	2.7E-11	high is worse
	LRRC10	70002344	70004942	5/5	-	-	36	-	-	-	-	-	-	0.601	Even
	BEST3§	70047388	70093196	3/5	-	-	1/8	Hs01025016_m1/Hs00396124_m1	0.121	low is worse	31	BEST3 (237003_at) APS=19.5(31) Avg=15.9	3	1.3E-07	low is worse
	RAB3IP	70132630	70216984	3/5	0.065	high is worse	32	Hs00223789_m1	-	-	-		0	0.363	Even
Tx start/stop = transcription start/stop according to hg19. Bold letters indicate a p-value < 0.05. Assays/probes with less than 10 successfully analyzed samples were omitted from the analysis. The genes METTL1 and LRRC10, were excluded from the TLDA analysis due to a lack of available probes. *Results for two different assays are given as: Hs01565776_m1 / Hs00292518_m1. §Results for two differen…

## Sheet: ST3 SNVs
Supplemental Table 3: Nonsynonymous somatic or rare variants detected in 12q-amplified neuroblastoma tumors
														Functional prediction						Precense in public databases
	WGS	WES		Sample-ID	Chr	Position	Cytoband	Ref	Var	VarType	Gene Symbol	Protein Variant	Translation Impact	SIFT	PolyPhen-2	Transcript ID	Transcript Variant	Coverage	Var allele fraction	COSMIC ID	dbSNP ID	1000 Genomes	NHLBI ESP	CLINVAR ID
Somatic calling - tumor/normal pairs	+		1	NBL45R1	1	62234959	p31.3	G	A	SNV	PATJ	p.R130Q	missense		Probably Damaging	NM_176877.2	c.389G>A	57	52.63		748896926
	+		2	NBL45R1	1	184702035	q25.3	G	T	SNV	EDEM3	p.A183E	missense	Damaging	Probably Damaging	NM_025191.3; NR_135118.1; NM_001319960.1	c.548C>A	66	50
	+		3	NBL45R1	2	44161946	p21	T	A	SNV	LRPPRC	p.H859L	missense	Damaging	Probably Damaging	NM_133259.3	c.2576A>T	108	36.11
	+		4	NBL45R1	2	167144977	q24.3	G	C	SNV	SCN9A	p.D428E	missense		Benign	NM_002977.3	c.1284C>G	65	47.69
	+		5	NBL45R1	4	5461855	p16.2	G	C	SNV	STK32B	p.R223P; p.R270P	missense	Damaging	Probably Damaging	NM_018401.2; NM_001306082.1	c.668G>C; c.809G>C	49	53.06
	+		6	NBL45R1	4	145041707	q31.21	CT	AC	Substitution	GYPA	p.E24G	in-frame			NM_001308187.1; NM_002099.7; NM_001308190.1	c.38-774_38-773delAGinsGT; c.71_72delAGinsGT	26	38.46		796612927
	+		7	NBL45R1	5	66460217	q12.3	A	T	SNV	MAST4	p.E1543V; p.E1531V; p.E1737V; p.E1548V; p.E1476V	missense	Damaging	Possibly Damaging	NM_001164664.1; NM_001297651.1; NM_015183.2; NM_001290227.1; NM_001290226.1	c.4427A>T; c.4643A>T; c.5210A>T; c.4628A>T; c.4592A>T	51	43.14
	+		8	NBL45R1	5	121187899	q23.1	A	C	SNV	FTMT	p.N81H	missense	Damaging	Probably Damaging	NM_177478.1	c.241A>C	44	59.09
	+		9	NBL45R1	6	32260908	p21.32	T	G	SNV	C6orf10	p.K514N; p.K498N; p.K512N	missense	Tolerated	Benign	NM_006781.4; NM_001286475.1; NM_001286474.1	c.1542A>C; c.1536A>C; c.1494A>C	71	47.89
	+		10	NBL45R1	9	4125927	p24.2	C	G	SNV	GLIS3	p.G135R	missense	Tolerated	Probably Damaging	NM_001042413.1; NM_152629.3	c.-63G>C; c.403G>C	74	63.51
	+		11	NBL45R1	9	91606110	q22.1	C	T	SNV	S1PR3; C9orf47	p.P67L	missense		Benign	NM_001142413.1; NM_005226.3; NM_001001938.3	c.189+11C>T; c.200C>T; c.-648C>T	49	32.65
	+		12	NBL45R1	10	69926378	q21.3	C	A	SNV	MYPN	p.S349Y; p.S643Y	missense	Tolerated	Possibly Damaging	NM_032578.3; NM_001256267.1; NM_001256268.1; NR_045663.3; NR_045662.3	c.1928C>A; c.1046C>A	61	52.46
	+		13	NBL45R1	10	90522005	q23.31	G	A	SNV	LIPN	p.G57R	missense	Damaging	Probably Damaging	NM_001102469.1	c.169G>A	58	37.93
	+		14	NBL45R1	12	6500075	p13.31	C	T	SNV	LTBR	p.P427L; p.P408L	missense		Benign	NM_001270987.1; NM_002342.2	c.1223C>T; c.1280C>T	201	49.25
	+		15	NBL45R1	15	45426451	q21.1	G	T	SNV	DUOX1	p.R84M	missense	Damaging	Possibly Damaging	NM_175940.2; NM_017434.4	c.251G>T	71	54.93
	+		16	NBL45R1	15	81212480	q25.1	A	G	SNV	CEMIP	p.T615A	missense	Damaging	Probably Damaging	NM_001293304.1; NM_001293298.1; NM_018689.2	c.1843A>G	64	53.13
	+		17	NBL45R1	17	10216640	p13.1	G	A	SNV	MYH13	p.S1339F	missense	Damaging	Probably Damaging	NM_003802.2	c.4016C>T	70	50		555474509	0.02
	+		18	NBL45R1	19	21719237	p12	G		Deletion	ZNF429	p.G128fs*10	frameshift			NM_001001415.2	c.383delG	80	46.25
	+		1	NBL59R9AT	2	37465012	p22.2	T	C	SNV	NDUFAF7	Splice Site	Splice Site			NM_001083946.1; NM_144736.4	c.408+2T>C; c.327+2T>C	26	15.38
	+		2	NBL59R9AT	4	71347457	q13.3	G	C	SNV	MUC7	p.Q332H	missense	Tolerated	Possibly Damaging	NM_152291.2; NM_001145006.1; NM_001145007.1	c.996G>C	54	48.15
	+		3	NBL59R9AT	5	178460334	q35.3	G	T	SNV	ZNF879	p.G462V	missense	Damaging	Probably Damaging	NM_001136116.1	c.1385G>T	28	10.71
	+		4	NBL59R9AT	6	31545274	p21.33	C	A	SNV	TNF	p.A221D	missense		Benign	NM_000594.3	c.662C>A	26	11.54
	+		5	NBL59R9AT	7	141731546	q34	G	T	SNV	MGAM	p.E513*	stop gain			NM_004668.2	c.1537G>T	24	12.5	231135; 231136
	+		6	NBL59R9AT	8	67726109	q13.1	C	A	SNV	SGK3	p.A92E	missense	Tolerated	Benign	NM_013257.4; NM_001033578.2; NM_001204173.1; NM_170709.2	c.275C>A	32	15.63		746133153
	+		7	NBL59R9AT	14	23559797	q11.2	C	A	SNV	ACIN1	p.E142*	stop gain			NM_014977.3; NM_001164814.1; NM_001164815.1	c.424G>T	29	10.34
	+		8	NBL59R9AT	14	56145071	q22.3	C	A	SNV	KTN1	p.A1235D; p.A1258D; p.A1286D; p.A1229D	missense	Damaging	Probably Damaging	NM_004986.3; NM_001271014.1; NR_073128.1; NR_073129.1; NM_001079522.1; NM_001079521.1	c.3704C>A; c.3857C>A; c.3686C>A; c.3773C>A	30	10
	+		9	NBL59R9AT	14	60069840	q23.1	G	T	SNV	RTN1	p.A744E; p.A176E	missense	Tolerated	Benign	NM_206852.2; NM_021136.2	c.2231C>A; c.527C>A	33	12.12	4861657; 698233
	+		10	NBL59R9AT	15	75694197	q24.2	G	C	SNV	SIN3A	p.L508V	missense	Damaging	Probably Damaging	NM_001145357.1; NM_015477.2; NM_001145358.1	c.1522C>G	32	37.5
	+		11	NBL59R9AT	16	633268	p13.3	G	A	SNV	PIGQ	p.W639*	stop gain			NM_004204.3; NM_148920.2	c.*233G>A; c.1917G>A	31	48.39
	+		12	NBL59R9AT	16	2152417	p13.3	A	G	SNV	PKD1	p.F3056L	missense		Benign	NM_000296.3; NM_001009944.2	c.9166T>C	40	47.5
	+		13	NBL59R9AT	16	3065529	p13.3	T	C	SNV	CLDN6	p.Y165C	missense	Damaging	Probably Damaging	NM_021195.4	c.494A>G	48	41.67
	+		14	NBL59R9AT	17	10441026	p13.1	C	T	SNV	MYH2	p.D515N	missense	Damaging	Probably Damaging	NM_001100112.1; NM_017534.5	c.1543G>A	45	48.89		372386851		0.008
	+		15	NBL59R9AT	17	33266638	q12	A	T	SNV	CCT6B	p.L318I; p.L310I; p.L355I	missense	Tolerated	Benign	NM_006584.3; NM_001193529.2; NM_001193530.1	c.1063T>A; c.928T>A; c.952T>A	31	45.16
	+		16	NBL59R9AT	17	72368116	q25.1	C	T	SNV	GPR142	p.R168C; p.R256C	missense		Probably Damaging	NM_001331076.1; NM_001331077.1; NM_181790.1	c.766C>T; c.502C>T	50	38	984032	149042051		0.123
	+		17	NBL59R9AT	19	7119557	p13.2	C	A	SNV	INSR	p.A1233S; p.A1221S	missense	Damaging	Possibly Damaging	NM_000208.3; NM_001079817.2	c.3661G>T; c.3697G>T	29	10.34
	+		18	NBL59R9AT	19	15484871	p13.12	C	T	SNV	AKAP8	p.E33K	missense	Tolerated	Benign	NM_005858.3	c.97G>A	24	12.5
	+		19	NBL59R9AT	19	53855341	q13.42	T	A	SNV	ZNF845	p.D471E	missense	Activating	Benign	NM_001321522.1; NM_138374.2; NM_001321524.1; NM_001321523.1	c.1413T>A	30	10		774872871
	+		20	NBL59R9AT	20	45633702	q13.12	G	T	SNV	EYA2	p.A93S	missense	Tolerated	Benign	NM_005244.4; NM_172110.3	c.277G>T	43	34.88	3423697
	+		21	NBL59R9AT	X	55040058	p11.21	G	T	SNV	ALAS2	p.S474R; p.S487R; p.S450R	missense	Tolerated	Benign	NM_000032.4; NM_001037967.3; NM_001037968.3	c.1350C>A; c.1422C>A; c.1461C>A	17	17.65
	+		22	NBL59R9AT	X	122532602	q25	A	G	SNV	GRIA3	p.N343S	missense		Possibly Damaging	NM_007325.4; NM_000828.4	c.1028A>G	25	12
	+		23	NBL59R9AT	X	133551302	q26.2	A	G	SNV	PHF6	p.Y313C	missense		Probably Damaging	NM_001015877.1; NM_032458.2	c.938A>G	25	92
	+		24	NBL59R9AT	7	5633210	p22.1	G	C	SNV	FSCN1	p.E215Q	missense	Damaging	Probably Damaging	NM_003088.3	c.643G>C	58	10.34		61732760
	+		25	NBL59R9AT	11	43413055	p12	G	T	SNV	TTC17	p.D154Y	missense	Damaging	Probably Damaging	NM_001307943.1; NM_018259.5	c.460G>T	78	24.36
	+		26	NBL59R9AT	11	69588144	q13.3	C	G	SNV	FGF4	p.G185A	missense	Damaging	Probably Damaging	NM_002007.2	c.554G>C	65	21.54
	+		27	NBL59R9AT	X	67412761	q12		A	Insertion	OPHN1	p.D426*	frameshift			NM_002547.2	c.1275dupT	43	30.23	404994
	+		28	NBL59R9AT	X	115951724	q23	G	A	SNV	LOC100126447	p.R8W	missense			NM_001321413.1	c.22C>T	47	10.64
	+		29	NBL59R9AT	1	226259113	q42.12	C	G	SNV	H3F3A/H3F3B	p.A115G	missense	Damaging		NM_002107.4	c.344C>G			3930660	749423281
	+		1	NBL70R6	1	167086703	q24.1	T	C	SNV	DUSP27	p.V115A	missense	Tolerated	Benign	ENST00000271385.9; ENST00000443333.1; NM_001080426.2; ENST00000361200.6	c.344T>C	60	26.67
	+		2	NBL70R6	1	167086730	q24.1	A	T	SNV	DUSP27	p.Q124L	missense	Damaging	Benign	ENST00000271385.9; ENST00000443333.1; NM_001080426.2; ENST00000361200.6	c.371A>T	63	23.81		1221671020
	+		3	NBL70R6	2	112705103	q13	A	T	SNV	MERTK	p.N239I; p.N63I	missense	Damaging	Benign	ENST00000421804.6; ENST00000616902.4; NM_006343.2; ENST00000295408.8; ENST00000409780.5	c.188A>T; c.-500A>T; c.716A>T	62	25.81
	+		4	NBL70R6	2	179582483	q31.2	A	G	SNV	TTN	p.L7129P; p.L8373P; p.L8056P	missense			NM_001267550.2; ENST00000342175.11; ENST00000359218.10; ENST00000589042.5; NM_133432.3; NM_133437.4; ENST00000615779.5; ENST00000591111.5; NM_003319.4; NM_133378.4; ENST00000342992.10; ENST00000585451.5; ENST00000460472.6; NM_001256850.1	c.13858+20326T>C; c.13657+20326T>C; n.199-43184A>G; c.24167T>C; c.21386T>C; c.13282+20326T>C; c.25118T>C	74	48.65
	+		5	NBL70R6	6	3850208	p25.2	G	A	SNV	FAM50B	p.A55T	missense	Tolerated	Benign	ENST00000380274.1; NM_012135.2; ENST00000454396.2; ENST00000380272.3	c.163G>A; n.80-5496G>A	119	17.65		147508307	0.008	0.001
	+		6	NBL70R6	6	3850209	p25.2	C	A	SNV	FAM50B	p.A55D	missense	Tolerated	Possibly Damaging	ENST00000380274.1; NM_012135.2; ENST00000454396.2; ENST00000380272.3	c.164C>A; n.80-5495C>A	118	18.64
	+		7	NBL70R6	6	27277203	p22.1	G	A	SNV	POM121L2	p.S916F	missense	Damaging	Probably Damaging	NM_033482.3; ENST00000444565.1	c.2747C>T	57	26.32		1411165893
	+		8	NBL70R6	6	27419358	p22.1	A	T	SNV	ZNF184	p.H584Q; p.H660Q	missense	Damaging	Probably Damaging	NM_001347832.1; ENST00000211936.10; NM_001318893.1; ENST00000377419.1; NR_144688.1; NR_144687.1; NM_001318892.1; NM_007149.2; NM_001318891.1	c.1752T>A; c.1980T>A; n.583+5247T>A	53	33.96
	+		9	NBL70R6	7	31918700	p14.3	G	A	SNV	PDE1C	p.R247W; p.R112W; p.R172W	missense	Damaging	Probably Damaging	NM_001322056.1; ENST00000321453.11; ENST00000396193.5; NM_001191056.3; NM_001191057.3; NM_001322055.1; NM_001191058.3; NM_001322059.1; ENST00000396182.6; NM_001191059.3; NM_001322058.1; ENST00000396184.7; NM_001322057.1; NM_005020.4; ENST00000396191.5	c.739C>T; c.334C>T; c.514C>T	60	45	1329851; 1329853; 1329852	964367849
	+		10	NBL70R6	8	16944533	p22	C	T	SNV	MICU3	p.R280C; p.R274C	missense	Damaging	Benign	NM_181723.2; NR_146233.1; NM_001349810.1; ENST00000318063.9	c.838C>T; n.880C>T; c.820C>T	49	26.53		751018914		0.003
	+		11	NBL70R6	9	32427367	p21.1	C	T	SNV	ACO1	p.P473S	missense	Damaging	Probably Damaging	NM_001278352.1; ENST00000379923.5; NM_002197.2; ENST00000541043.5; NM_001362840.1; ENST00000309951.7	c.1417C>T	61	24.59
	+		12	NBL70R6	11	68529097	q13.3	C	T	SNV	CPT1A	p.R645H	missense	Damaging	Probably Damaging	ENST00000265641.9; ENST00000539743.5; ENST00000540367.5; NM_001876.3; NM_001031847.2; ENST00000376618.6	c.1934G>A	44	36.36	2042962; 2042963	1456795974
	+		13	NBL70R6	12	40714878	q12	G	T	SNV	LRRK2	p.E1686D	missense		Benign	NM_198578.3; ENST00000298910.11	c.5058G>T	64	54.69
	+		14	NBL70R6	12	97045365	q23.1	G	T	SNV	CFAP54	Splice Site	Splice Site			ENST00000524981.8; NM_001306084.1	c.4873-1G>T	56	37.50
	+		15	NBL70R6	12	121756174	q24.31	G	A	SNV	ANAPC5	p.A488V; p.A587V; p.A266V; p.A600V	missense	Damaging	Possibly Damaging	ENST00000261819.7; NM_001137559.1; ENST00000535482.1; NM_016237.4; ENST00000441917.6; NM_001330489.1; ENST00000541887.5	c.1463C>T; c.797C>T; c.1760C>T; c.1799C>T	49	40.82	2175710	369898477	0.015	0.006
	+		16	NBL70R6	16	50707520	q12.1	C	T	SNV	SNX20	p.G250R	missense	Damaging	Possibly Damaging	NM_153337.2; NM_001144972.1; ENST00000330943.8; ENST00000610485.1; ENST00000300590.7; NM_182854.3; ENST00000423026.6	c.373-117G>A; c.282+2161G>A; c.748G>A	103	42.72	3771960	1308268881
	+		17	NBL70R6	X	147744233	q28	A	T	SNV	AFF2	p.S325C; p.S329C	missense	Damaging		c.985A>T; c.973A>T		39	92.31
		+	1	NBL_17E2	2	24118772	p23.3	T	A	SNV	ATAD2B	p.Q95H	missense	Tolerated	Benign	NM_017552.3; NR_125717.1; NM_001242338.2; ENST00000238789.9; NM_001354107.1	c.285A>T; n.629A>T	16	12.5
		+	2	NBL_17E2	2	171709247	q31.1	C	A	SNV	GAD1	p.P403H	missense	Damaging	Probably Damaging	ENST00000625689.2; ENST00000358196.7; NM_000817.2	c.1208C>A; c.*42C>A	15	13.33
		+	3	NBL_17E2	11	123489454	q24.1	T	C	SNV	GRAMD1B	p.L608S; p.L791S; p.L681S; p.L659S; p.L616S; p.L339S; p.L612S; p.L652S	missense	Damaging	Probably Damaging	NM_001286563.1; ENST00000638157.1; ENST00000529432.5; ENST00000529750.5; NM_001330396.1; ENST00000635736.1; ENST00000322282.11; NM_020716.2; NM_001286564.1; ENST00000646146.1; ENST00000450171.2; ENST00000456860.6; ENST00000638086.1	c.1823T>C; c.1835T>C; c.1955T>C; c.1847T>C; c.2042T>C; c.1976T>C; c.2372T>C; c.1016T>C	18	11.11
		+	4	NBL_17E2	19	36339986	q13.12	G	T	SNV	NPHS1	p.L302M	missense		Probably Damaging	NM_004646.3; ENST00000378910.9; ENST00000353632.6	c.904C>A	12	16.67
		+	5	NBL_17E2	19	51021135	q13.33	G	A	SNV	LRRC4B	p.T612M	missense	Damaging	Possibly Damaging	NM_001348568.1; NM_001080457.1; ENST00000389201.7; ENST00000599957.5	c.1835C>T	32	12.5		1345889745
		+	6	NBL_17E2	X	18822037	p22.13	A	G	SNV	PPEF1	p.R337G; p.R365G	missense	Tolerated		NM_152226.1; NM_006240.2; ENST00000361511.8; ENST00000349874.9; NM_152224.1	c.1009A>G; c.1066-2484A>G; c.1093A>G	15	13.33
		+	7	NBL_17E2	X	66765159	q12	GCAGCAGCAGCAGCAGCA		Deletion	AR	p.Q75_Q80del	in-frame			ENST00000396044.7; ENST00000612010.4; NM_001348061.1; ENST00000374690.8; NM_001348064.1; NM_001011645.3; NM_000044.4; ENST00000504326.5; ENST00000612452.4; ENST00000613054.2; NM_001348063.1	c.-1562_-1545delGCAGCAGCAGCAGCAGCA; c.-349_-332delGCAGCAGCAGCAGCAGCA; c.222_239delGCAGCAGCAGCAGCAGCA	25	28	5831310	1064793445; 1377444739			RCV000478989.2
Tumor only cases - Rare variants in cancer associated genes		+	1	HauHa	2	167060594	q24.3	A	G	SNV	SCN9A	p.W1497R; p.W1549R; p.W1538R	missense		Benign	ENST00000642356.1; NR_110260.1; ENST00000303354.11; ENST00000447809.2; NM_002977.3; ENST00000409672.5; ENST00000644316.1; ENST00000409435.6; ENST00000645907.1	c.4489T>C; c.4645T>C; c.4612T>C; n.611+4266A>G	30	63.33		202084411	0.060	0.227	RCV000415823.1; RCV000477619.3; RCV000307783.1; RCV000219331.4
		+	2	HauHa	4	1801143	p16.3	C	T	SNV	FGFR3	p.P91L	missense	Tolerated	Benign	ENST00000440486.7; ENST00000412135.6; ENST00000352904.6; NM_022965.3; NM_001354809.1; NM_001163213.1; ENST00000340107.8; ENST00000613647.4; NM_000142.4; NM_001354810.1; NR_148971.1; ENST00000481110.6	c.272C>T; n.528C>T	78	51.28		144995231	0.040	0.008	RCV000725123.1; RCV000318727.2
		+	3	HauHa	5	142500573	q31.3	A	G	SNV	ARHGAP26	p.Q484R; p.Q520R	missense	Tolerated	Benign	ENST00000274498.9; ENST00000645722.1; NM_001349547.1; NR_146198.1; NM_015071.6; NM_001135608.2; ENST00000642734.1; ENST00000378004.8	n.1937A>G; c.1559A>G; c.1451A>G	100	94		142172254		0.008
		+	4	HauHa	8	17823611	p22	G	A	SNV	PCM1	p.V988M; p.V1026M; p.V987M; p.V1027M	missense		Benign	NM_001352638.1; NM_001352644.1; NM_001315507.1; NM_001352650.1; NM_001352639.1; ENST00000519253.5; NM_001352637.1; NM_001352645.1; NM_006197.3; NM_001352651.1; NM_001352636.1; NR_148032.1; NM_001352657.1; NM_001352643.1; NM_001315508.1; NM_001352641.1; NM_001352635.1; NM_001352658.1; NM_001352642.1; NM_001352655.1; NM_001352640.1; NM_001352634.1; NM_001352648.1; NM_001352656.1; ENST00000327578.9;…	c.3076G>A; c.2959G>A; c.2962G>A; c.3079G>A; n.3381G>A	68	75		200580190	0.060	0.208
		+	5	HauHa	8	71068718	q13.3	C	T	SNV	NCOA2	p.G474R; p.G628R	missense	Damaging	Possibly Damaging	NM_001321712.1; NM_001321707.1; NM_001321713.1; NM_006540.3; ENST00000452400.6; NM_001321711.1; NM_001321703.1	c.1882G>A; c.1420G>A	90	60		201963563		0.088
		+	6	HauHa	9	5465514	p24.1	A	T	SNV	CD274	p.H233L; p.H119L	missense	Tolerated	Benign	NM_001267706.1; NR_052005.1; NM_014143.3; ENST00000381577.3; ENST00000381573.8	c.356A>T; c.698A>T; n.700A>T	45	91.11		61752860		0.015
		+	7	HauHa	12	54369008	q13.13	C	G	SNV	HOXC11	p.F242L; p.P244A	missense	Tolerated	Benign	NR_047517.1; ENST00000546378.1; ENST00000243082.4; NM_014212.3; ENST00000424518.5	c.730C>G; c.726C>G; n.-268G>C	15	53.33		201625483	0.020
		+	8	HauHa	16	67063336	q22.1	G	A	SNV	CBFB	p.R9K	missense	Tolerated	Benign	ENST00000290858.10; ENST00000412916.6; NM_022845.2; NM_001755.2; ENST00000561924.6	c.26G>A; c.-223+284G>A	116	48.28		201510751	0.060	0.008
		+	9	HauHa	17	41243388	q21.31	G	A	SNV	BRCA1	p.A1387V	missense			NM_007294.3; ENST00000591849.5; NM_007298.3; NM_007299.3; ENST00000352993.7; ENST00000491747.6; ENST00000586385.5; ENST00000468300.5; NM_007297.3; ENST00000357654.8; ENST00000591534.5; ENST00000471181.7; ENST00000354071.7; NM_007300.3; ENST00000493795.5; NR_027676.1	c.-99+33900C>T; c.3955+64C>T; c.4096+64C>T; c.788-339C>T; c.5-27420C>T; c.-43-16850C>T; n.4232+64C>T; c.671-339C>T; c.4160C>T	50	42
		+	10	HauHa	22	29091764	q12.1	G	A	SNV	CHEK2	p.S307F; p.S369F; p.S441F; p.S331F; p.S398F; p.S177F	missense	Tolerated	Benign	ENST00000403642.5; ENST00000405598.5; ENST00000382580.6; NM_007194.4; NM_001005735.1; ENST00000328354.10; NM_001349956.1; NM_145862.2; ENST00000348295.7; ENST00000402731.5; ENST00000404276.5; NM_001257387.1	c.992C>T; c.1322C>T; c.1106C>T; c.920C>T; c.1193C>T; c.530C>T	54	29.63					RCV000565624.1
		+	11	HauHa	X	76814203	q21.1	A	C	SNV	ATRX	p.S2109R; p.S2147R	missense	Damaging		ENST00000373344.9; ENST00000395603.7; NM_138270.3; NM_000489.5	c.6441T>G; c.6327T>G	37	37.84
		+	1	HerMa	1	94508969	p22.1	G	A	SNV	ABCA4	p.A1038V	missense	Tolerated	Benign	NM_000350.2; ENST00000536513.5; ENST00000370225.3	c.3113C>T; c.-64-3324C>T	24	54.17		61751374	0.080	0.169	RCV000008348.10; RCV000008359.4; RCV000008358.5; RCV000085549.4; RCV000008350.3; RCV000505109.1
		+	2	HerMa	1	150811943	q21.3	A	G	SNV	ARNT	p.Y153H; p.Y152H; p.Y154H; p.Y145H; p.Y139H	missense	Damaging	Probably Damaging	NM_001197325.1; NM_001350225.1; ENST00000515192.5; NM_001286035.1; NM_001668.3; NM_001350224.1; NM_178427.2; ENST00000505755.5; NM_001286036.1; NM_001350226.1; ENST00000354396.6; ENST00000358595.9	c.454T>C; c.415T>C; c.433T>C; c.460T>C; c.457T>C	41	46.34
		+	3	HerMa	4	106155512	q24	A	T	SNV	TET2	p.Q138L; p.Q159L	missense	Damaging	Benign	ENST00000380013.8; NM_001127208.2; ENST00000540549.5; NM_017628.4; NR_126420.1; ENST00000305737.6; ENST00000413648.2; ENST00000513237.5	c.476A>T; n.319-56683T>A; c.413A>T	106	54.72		138203452		0.008
		+	4	HerMa	4	106158350	q24	A	C	SNV	TET2	p.Q1084P; p.Q1105P	missense	Tolerated	Benign	ENST00000380013.8; NM_001127208.2; ENST00000540549.5; NM_017628.4; NR_126420.1; ENST00000305737.6; ENST00000413648.2; ENST00000513237.5	n.319-59521T>G; c.3314A>C; c.3251A>C	74	60.81		75056899	0.220	0.261	RCV000122121.1
		+	5	HerMa	5	176638686	q35.3	C	T	SNV	NSD1	p.H1096Y; p.H827Y	missense	Tolerated	Benign	NM_172349.2; NM_022455.4; ENST00000354179.8; ENST00000439151.6; ENST00000347982.8	c.2479C>T; c.3286C>T	80	52.5		202208033	0.020		RCV000550479.1
		+	6	HerMa	6	117681064	q22.1	C	T	SNV	ROS1	p.A1186T; p.A1181T	missense	Activating	Benign	NM_002944.2; ENST00000368508.7; ENST00000368507.7	c.3556G>A; c.3541G>A	87	51.72		377528980	0.020	0.008
		+	7	HerMa	6	139206799	q24.1	T	G	SNV	ECT2L	Splice Site	Splice Site			ENST00000367682.6; ENST00000541398.5; ENST00000423192.5; NM_001195037.2; NM_001077706.2	c.2103-12T>G	57	40.35		187910585	0.200	0.254
		+	8	HerMa	7	73471717	q11.23	G	A	SNV	ELN	p.A455T	missense	Tolerated		NM_001278914.1; ENST00000380553.8; NM_001081752.2; ENST00000380575.8; NM_000501.3; NM_001278913.1; ENST00000414324.5; NM_001278916.1; ENST00000445912.5; ENST00000252034.11; NM_001278917.1; ENST00000320492.11; NM_001278939.1; NM_001278915.1; ENST00000380562.8; ENST00000358929.8; ENST00000320399.10; ENST00000458204.5; ENST00000380576.9; ENST00000621115.4; NM_001081755.2; ENST00000380584.8; ENST0000…	c.1373-253G>A; c.1372+674G>A; c.1342+674G>A; c.1358-253G>A; c.1357+674G>A; c.1147+674G>A; c.1315+674G>A; c.1363G>A; c.1171+674G>A; c.1328-253G>A; c.1006+674G>A; c.1327+674G>A	49	55.1		370619098	0.040	0.140	RCV000627837.1; RCV000442599.2
		+	9	HerMa	9	134065828	q34.13		T	Insertion	NUP214	p.L6fs*45	frameshift			ENST00000451030.5; NM_005085.3; ENST00000483497.6; NM_001318325.1; NM_001318324.1; ENST00000411637.6; ENST00000502188.1; ENST00000359428.9	c.1861+1314dupT; c.17dupT; c.3574+1314dupT; n.2552dupA; c.3544+1314dupT	37	51.35		1238538858
		+	10	HerMa	12	49425575	q13.12	C	T	SNV	KMT2D	p.V4305I	missense		Benign	ENST00000301067.11; NM_003482.3	c.12913G>A	31	45.16		199895011	0.060	0.204	RCV000350866.1; RCV000146162.1; RCV000080125.7; RCV000224717.1
		+	11	HerMa	14	51237186	q22.1	G	A	SNV	NIN	p.R452C	missense	Damaging	Probably Damaging	ENST00000530997.6; NM_016350.4; ENST00000245441.9; NM_020921.3; ENST00000382043.8; NM_182944.2; ENST00000453196.5; ENST00000382041.7; ENST00000324330.13; NM_182946.1	c.1354C>T	71	39.44		772808246
		+	12	HerMa	14	92472463	q32.12	CTC		Deletion	TRIP11	p.E619del; p.E618del	in-frame			NM_001321851.1; NM_004239.4; ENST00000267622.8	c.1852_1854delGAG; c.1855_1857delGAG	30	46.67		540412862	0.060
		+	13	HerMa	15	40916909	q15.1	GC	AA	Substitution	KNL1	p.A1483K; p.A1509K	missense			NM_170589.4; ENST00000527044.5; NM_144508.4; ENST00000399668.6; ENST00000346991.9	c.4447_4448delGCinsAA; c.4525_4526delGCinsAA	41	48.78
		+	14	HerMa	15	91346808	q26.1	G	C	SNV	BLM	p.R764P; p.R1139P	missense	Damaging	Possibly Damaging	NM_000057.3; ENST00000560509.5; ENST00000355112.7; NM_001287247.1; NM_001287246.1; NM_001287248.1	c.2291G>C; c.3416G>C; c.3358+5241G>C	39	38.46		771776126			RCV000475513.2; RCV000708668.1
		+	15	HerMa	16	2103368	p13.3	C	T	SNV	TSC2	p.A84V; p.A95V; p.A35V	missense	Tolerated	Benign	ENST00000644043.1; ENST00000382538.10; ENST00000644335.1; NM_001114382.2; ENST00000439673.6; NM_001318827.1; ENST00000219476.8; NM_001363528.1; ENST00000643946.1; NM_001318829.1; NM_001318831.1; ENST00000644329.1; NM_021055.2; NM_001077183.2; ENST00000568454.6; ENST00000642936.1; NM_001318832.1; NM_000548.4; ENST00000642797.1; ENST00000350773.9; ENST00000646388.1; ENST00000642561.1; ENST000006430…	c.104C>T; c.226-929C>T; c.284C>T; c.-1-2829C>T; c.251C>T	11	100		35660529	0.020	0.015	RCV000189955.3; RCV000575144.1; RCV000055051.1; RCV000226339.4; RCV000042470.2; RCV000589638.1
		+	16	HerMa	17	8052915	p13.1	C	T	SNV	PER1	p.V220I; p.V224I; p.V240I	missense	Tolerated	Benign	ENST00000581082.5; ENST00000317276.8; ENST00000354903.9; NM_002616.2	c.670G>A; c.718G>A; c.658G>A	69	52.17		74795714	0.260	0.492
		+	17	HerMa	20	60885242	q13.33	C	T	SNV	LAMA5	p.E3576K	missense	Tolerated	Benign	ENST00000252999.7; NM_005560.4	c.10726G>A	39	48.72	3548646	139502000	0.040	0.431	RCV000656107.1
		+	18	HerMa	22	23915479	q11.23	T	A	SNV	IGLL1	p.T206S	missense	Tolerated	Benign	NM_152855.2; ENST00000249053.3; ENST00000330377.2; NM_020070.3	c.*245A>T; c.616A>T	27	66.67		139491925	0.040	0.054	RCV000507326.1; RCV000648331.2
		+	19	HerMa	X	76918898	q21.1	C	A	SNV	ATRX	p.E1365*; p.E1327*	stop gain			ENST00000373344.9; ENST00000395603.7; NM_138270.3; NM_000489.5	c.4093G>T; c.3979G>T	21	42.86
		+	1	NBL_34R0	4	190878580	q35.2	A	G	SNV	FRG1	p.S154G	missense	Tolerated	Benign	NM_004477.2; ENST00000226798.8	c.460A>G	43	23.26		189762674
		+	2	NBL_34R0	7	138252366	q34	G	C	SNV	TRIM24	p.Q523H; p.Q557H	missense	Tolerated	Benign	NM_015905.2; NM_003852.3; ENST00000343526.8; ENST00000415680.6	c.1671G>C; c.1569G>C	40	50		777218003
		+	3	NBL_34R0	8	134271469	q24.22	T	G	SNV	NDRG1	p.M30L; p.M111L; p.M45L	missense	Tolerated	Benign	ENST00000537882.2; ENST00000323851.11; ENST00000522476.5; NM_001258433.1; ENST00000518176.5; ENST00000518066.5; NM_001135242.1; NM_001258432.1; NM_006096.3; ENST00000414097.6	c.331A>C; c.37-17170A>C; c.49-12563A>C; c.133A>C; c.88A>C	26	50		2233328	0.040	0.062	RCV000422844.1; RCV000168421.5
		+	4	NBL_34R0	17	34171357	q12	C	T	SNV	TAF15	p.R388C; p.R385C; p.R297C	missense	Tolerated	Possibly Damaging	ENST00000603777.5; ENST00000604841.5; NM_139215.2; NM_003487.3; ENST00000605844.5	c.889C>T; c.1153C>T; c.1162C>T	49	32.65		202180032
		+	5	NBL_34R0	17	78261704	q25.3	T	C	SNV	RNF213	p.C167R; p.C118R	missense	Damaging	Benign	ENST00000582970.5; NM_001256071.2; NM_020954.3; ENST00000319921.4; ENST00000508628.6	c.352T>C; c.499T>C	46	41.3		201620985	0.020	0.015	RCV000509659.1
		+	6	NBL_34R0	22	19213869	q11.21	T	C	SNV	CLTCL1	p.H607R	missense	Damaging	Possibly Damaging	ENST00000427926.5; NM_001835.3; NM_007098.3; ENST00000621271.4	c.1820A>G	26	38.46		201280856		0.008
		+	7	NBL_34R0	X	1585276	p22.33	A	G	SNV	P2RY8	p.V59A	missense	Tolerated		NM_178129.4; ENST00000381297.9	c.176T>C	21	57.14		149398380	0.020	0.031
		+	8	NBL_34R0	X	76937825	q21.1	C	T	SNV	ATRX	p.D975N; p.D937N	missense	Tolerated		ENST00000373344.9; ENST00000395603.7; NM_138270.3; NM_000489.5	c.2923G>A; c.2809G>A	12	100	5674971; 5674972	200709847	0.026	0.009
		+	1	GaiJe	6	138202275	q23.3	A	C	SNV	TNFAIP3	p.E731A	missense	Damaging	Possibly Damaging	ENST00000619035.4; ENST00000612899.4; ENST00000615468.4; ENST00000237289.8; NM_001270508.1; NM_006290.3; ENST00000620204.3; NM_001270507.1	c.*180A>C; c.*1546A>C; c.2192A>C	140	54.29
		+	2	GaiJe	9	139402723	q34.3	C	T	SNV	NOTCH1	p.V1096M	missense	Damaging	Probably Damaging	NM_017617.5; ENST00000277541.7	c.3286G>A	97	56.7	99492261	369730402		0.008
		+	3	GaiJe	9	139403482	q34.3	G	A	SNV	NOTCH1	p.S1004L	missense	Damaging	Benign	NM_017617.5; ENST00000277541.7	c.3011C>T	56	48.21		201163739			RCV000680592.1
		+	4	GaiJe	10	104160186	q24.32	G	A	SNV	NFKB2	p.R579H; p.R537H	missense	Tolerated	Benign	NM_001261403.2; NM_001288724.1; ENST00000428099.5; NM_001077494.3; ENST00000189444.10; NM_001322934.1; NM_001322935.1; ENST00000369966.7; NM_002502.5	c.1610G>A; c.1736G>A	102	44.12		200227171	0.040	0.063	RCV000651937.1
		+	5	GaiJe	13	32914592	q13.1	C	T	SNV	BRCA2	p.R2034C	missense		Benign	NM_000059.3; ENST00000544455.5; ENST00000380152.7	c.6100C>T	47	44.68		1799954	0.140	0.400	RCV000162509.1; RCV000044844.11; RCV000034452.6; RCV000113532.7; RCV000120331.10; RCV000461415.1
		+	6	GaiJe	20	60885275	q13.33	G	A	SNV	LAMA5	p.R3565W	missense	Damaging	Possibly Damaging	ENST00000252999.7; NM_005560.4	c.10693C>T	119	40.34	1213025	146516865	0.100	0.146
		+	7	GaiJe	X	44921987	p11.3	A	C	SNV	KDM6A	p.Q535H; p.Q438H; p.Q514H; p.Q559H; p.Q490H; p.Q507H; p.Q211H; p.Q462H	missense	Tolerated		NM_001291421.1; NM_001291415.1; ENST00000621147.4; ENST00000382899.8; NM_001291418.1; ENST00000536777.5; NM_001291417.1; ENST00000543216.5; ENST00000611820.4; NR_111960.1; ENST00000377967.8; NM_021140.3; NM_001291416.1	c.1605A>C; c.1375-680A>C; c.1677A>C; c.633A>C; c.1291-680A>C; c.1314A>C; c.1470A>C; n.1824-680A>C; c.1542A>C; c.*522-680A>C; c.1386A>C; c.1521A>C	12	58.33		763587293			RCV000623895.1

## Sheet: ST4 SVs
Supplemental Table 4: Somatic structural variants
	Breakpoint I				Breakpoint II
Sample-ID	Chromosome	Position	Gene(s) in association to break		Chromosome	Position	Gene(s) in association to break	Varianttype
NBL_45R1	1	221044743	Break HLX-AS1	>	1	221339923	ds HLX, us C1orf140	DUP
NBL_45R1	1	66583957	Break PDE4B	>	9	18272020	ds SH3GL2, us ADAMTSL1	BND
NBL_45R1	2	13392822	ds LOC100506474, us LINC00276	>	2	13545086	ds LOC100506474, us LINC00276	DUP
NBL_45R1	2	236338384	ds SH3BP4, us AGAP1	>	2	236522110	Break AGAP1	DUP
NBL_45R1	2	236521590	Break AGAP1	>	13	112742352	Break LINC00403	BND
NBL_45R1	2	236521914	Break AGAP1	>	13	114203335	Break TMCO3	BND
NBL_45R1	2	40794236	ds SLC8A1, us LINC01913	>	12	70339767	Break MYRFL	BND
NBL_45R1	2	42132593	ds LINC01913, us LINC01914	>	2	47770971	Break KCNK12	DUP
NBL_45R1	2	49692346	ds FSHR, us NRXN1	>	15	94891705	Break MCTP2	BND
NBL_45R1	3	45692493	Break LIMD1	>	X	17136381	Break REPS2	BND
NBL_45R1	3	89103094	ds C3orf38, us EPHA3	>	3	89103148	ds C3orf38, us EPHA3	DEL
NBL_45R1	4	162230963	ds RAPGEF2, us FSTL5	>	4	162369961	Break FSTL5	DUP
NBL_45R1	4	19899823	ds LCORL, us SLIT2	>	4	20084542	ds LCORL, us SLIT2	DUP
NBL_45R1	4	69628243	ds UGT2B15, us UGT2B10	>	4	69794850	Break UGT2A3	DUP
NBL_45R1	6	11394468	ds NEDD9, us TMEM170B	>	6	11644777	ds TMEM170B, us ADTRP	DUP
NBL_45R1	6	122696327	ds GJA1, us HSF2	>	6	122875735	Break PKIB	DUP
NBL_45R1	6	151030873	Break PLEKHG1	>	6	152037059	Break ESR1	DUP
NBL_45R1	6	81194860	ds BCKDHB, us FAM46A	>	6	81195180	ds BCKDHB, us FAM46A	DEL
NBL_45R1	6	92610862	ds CASC6, us EPHA7	>	6	92714432	ds CASC6, us EPHA7	DUP
NBL_45R1	7	101729566	Break CUX1	>	7	151076900	ds NUB1, us WDR86	DUP
NBL_45R1	7	138469035	Break ATP6V0A4	>	14	69479976	ds ACTN1-AS1, us DCAF5	BND
NBL_45R1	7	151085323	Break WDR86	>	hs37d5	15066217	NA	BND
NBL_45R1	7	47613663	Break TNS3	>	9	29276183	ds LINGO2, us LINC01242	BND
NBL_45R1	7	47617537	Break TNS3	>	7	152045689	Break KMT2C	DUP
NBL_45R1	7	47728390	ds C7orf65, us LINC00525	>	7	102713733	Break FBXL13	INV
NBL_45R1	7	48156225	ds UPP1, us ABCA13	>	7	48244475	Break ABCA13	DUP
NBL_45R1	7	52203339	ds COBL, us POM121L12	>	7	89216081	ds ZNF804B, us STEAP2-AS1	INV
NBL_45R1	7	52203609	ds COBL, us POM121L12	>	9	16318182	ds C9orf92, us BNC2	BND
NBL_45R1	7	67629323	ds LOC102723427, us LOC100507468	>	hs37d5	24009541	NA	BND
NBL_45R1	7	90543519	Break CDK14	>	7	150935168	Break CHPF2	DEL
NBL_45R1	8	113286364	Break CSMD3	>	8	113544631	Break CSMD3	DUP
NBL_45R1	9	15392208	ds TTC39B, us SNAPC3	>	hs37d5	14990611	NA	BND
NBL_45R1	9	29276088	ds LINGO2, us LINC01242	>	Rep Seq		NA	Manuell
NBL_45R1	9	126973289	ds LHX2, us NEK6	>	17	3780672	Break CAMKK1	BND
NBL_45R1	9	139437870	Break Notch1	>	Telomere seq		NA	Manuell
NBL_45R1	10	37031727	ds PCAT5, us ANKRD30A	>	19	15283900	Break NOTCH3	BND
NBL_45R1	11	30673466	ds MPPED2, us DCDC5	>	11	43029504	ds LOC100507205, us HNRNPKP3	DEL
NBL_45R1	11	30673641	ds MPPED2, us DCDC5	>	11	43029896	ds LOC100507205, us HNRNPKP3	DUP
NBL_45R1	12	1022633	Break RAD52	>	12	7389383	ds PEX5, us ACSM4	DUP
NBL_45R1	12	1061445	Break RAD52	>	12	7414337	ds PEX5, us ACSM4	DUP
NBL_45R1	12	1061692	Break RAD52	>	12	7946300	Break NANOG	INV
NBL_45R1	12	1062273	Break RAD52	>	12	21985780	Break ABCC9	INV
NBL_45R1	12	1070323	Break RAD52	>	12	7969003	Break SLC2A14	INV
NBL_45R1	12	1125755	Break ERC1	>	12	22055153	Break ABCC9	INV
NBL_45R1	12	1957524	Break CACNA2D4	>	12	3096713	Break TEAD4	DUP
NBL_45R1	12	2091009	Break DCP1B	>	12	7394029	ds PEX5, us ACSM4	DEL
NBL_45R1	12	2107873	Break DCP1B	>	12	7332408	ds CLSTN3, us PEX5	INV
NBL_45R1	12	21941940	ds KCNJ8, us ABCC9	>	12	21996366	Break ABCC9	DEL
NBL_45R1	12	22499786	ds ST8SIA1, us C2CD5	>	12	22508578	ds ST8SIA1, us C2CD5	DEL
NBL_45R1	12	2935628	Break ITFG2	>	12	3021770	Break TULP3	INV
NBL_45R1	12	2947494	Break LOC100507424	>	12	22481931	Break ST8SIA1	INV
NBL_45R1	12	3355972	Break TSPAN9	>	12	3975200	Break PARP11	DEL
NBL_45R1	12	340203	Break SLC6A13	>	12	9681407	ds DDX12P, us KLRB1	INV
NBL_45R1	12	4760302	Break NDUFA9	>	12	22521892	ds ST8SIA1, us C2CD5	DUP
NBL_45R1	12	50515278	ds COX14, us CERS5	>	13	97082124	Break HS6ST3	BND
NBL_45R1	12	56017435	ds OR2AP1, us OR10P1	>	12	56268241	ds MMP19, us PYM1	DUP
NBL_45R1	12	58083667	ds B4GALNT1, us OS9	>	12	58283578	ds CTDSP2, us LOC100506844	INV
NBL_45R1	12	58084758	ds B4GALNT1, us OS9	>	12	59865505	ds LRIG3, us SLC16A7	DEL
NBL_45R1	12	58109998	Break OS9	>	12	70436023	ds MYRFL, us LINC01481	DUP
NBL_45R1	12	58138617	ds AGAP2, us TSPAN31	>	12	70499687	ds MYRFL, us LINC01481	DUP
NBL_45R1	12	58169277	Break METTL21B	>	12	70262298	Break MYRFL	DEL
NBL_45R1	12	58171436	Break METTL21B	>	12	58437619	ds ATP23, us LOC105369785	DUP
NBL_45R1	12	58243476	ds CTDSP2, us LOC100506844	>	12	69379486	ds CPM, us CPSF6	DEL
NBL_45R1	12	58249424	ds CTDSP2, us LOC100506844	>	12	59846506	ds LRIG3, us SLC16A7	DEL
NBL_45R1	12	58262818	ds CTDSP2, us LOC100506844	>	12	59875252	ds LRIG3, us SLC16A7	DUP
NBL_45R1	12	58288523	ds CTDSP2, us LOC100506844	>	12	70740010	Break CNOT2	DUP
NBL_45R1	12	58296460	ds CTDSP2, us LOC100506844	>	12	58356143	ds ATP23, us LOC105369785	INV
NBL_45R1	12	58312065	ds CTDSP2, us LOC100506844	>	12	69950929	Break FRS2	DEL
NBL_45R1	12	58318275	ds CTDSP2, us LOC100506844	>	12	69546114	ds CPM, us CPSF6	DEL
NBL_45R1	12	58335272	ds LOC100506844, us ATP23	>	12	69730889	ds CPSF6, us LYZ	DEL
NBL_45R1	12	58340491	Break ATP23	>	12	69457013	ds CPM, us CPSF6	DUP
NBL_45R1	12	58349716	Break ATP23	>	12	69280385	Break CPM	DUP
NBL_45R1	12	58350760	Break ATP23	>	12	68683397	ds IL22, us MDM1	INV
NBL_45R1	12	58902626	ds LOC105369785, us LOC101927653	>	12	70081309	Break BEST3	INV
NBL_45R1	12	59201032	Break LOC100506869	>	12	69999167	ds CCT2, us LRRC10	INV
NBL_45R1	12	59302781	Break LRIG3	>	12	69848786	ds YEATS4, us FRS2	DEL
NBL_45R1	12	59304685	Break LRIG3	>	12	60630904	ds SLC16A7, us FAM19A2	INV
NBL_45R1	12	59324945	ds LRIG3, us SLC16A7	>	12	70309467	Break MYRFL	DUP
NBL_45R1	12	59326892	ds LRIG3, us SLC16A7	>	12	69248832	Break CPM	INV
NBL_45R1	12	59347575	ds LRIG3, us SLC16A7	>	12	70525050	ds MYRFL, us LINC01481	INV
NBL_45R1	12	59425539	ds LRIG3, us SLC16A7	>	12	70582876	ds MYRFL, us LINC01481	INV
NBL_45R1	12	59456265	ds LRIG3, us SLC16A7	>	12	70613965	ds MYRFL, us LINC01481	DEL
NBL_45R1	12	59487118	ds LRIG3, us SLC16A7	>	12	69863391	ds YEATS4, us FRS2	INV
NBL_45R1	12	5949900	Break ANO2	>	12	9680912	ds DDX12P, us KLRB1	INV
NBL_45R1	12	59566204	ds LRIG3, us SLC16A7	>	12	70264061	Break MYRFL	INV
NBL_45R1	12	59767720	ds LRIG3, us SLC16A7	>	12	69613172	ds CPM, us CPSF6	INV
NBL_45R1	12	6022430	Break ANO2	>	12	7122598	Break LPCAT3	INV
NBL_45R1	12	60584810	ds SLC16A7, us FAM19A2	>	12	69434719	ds CPM, us CPSF6	DEL
NBL_45R1	12	60612740	ds SLC16A7, us FAM19A2	>	12	69985114	Break CCT2	DUP
NBL_45R1	12	60676892	ds SLC16A7, us FAM19A2	>	12	69673496	ds CPSF6, us LYZ	INV
NBL_45R1	12	60690047	ds SLC16A7, us FAM19A2	>	12	70254106	Break MYRFL	INV
NBL_45R1	12	64241661	Break SRGAP1	>	13	96861386	Break HS6ST3	BND
NBL_45R1	12	6426852	Break PLEKHG6	>	12	6427051	Break PLEKHG6	INV
NBL_45R1	12	6427187	Break PLEKHG6	>	12	6550396	Break CD27-AS1	DUP
NBL_45R1	12	6434364	Break PLEKHG6	>	GL000219.1	172830	NA	BND
NBL_45R1	12	64765261	Break C12orf56	>	12	74650785	Break LOC100507377	DEL
NBL_45R1	12	68646167	Break IL22	>	12	69047149	Break RAP1B	INV
NBL_45R1	12	68677745	ds IL22, us MDM1	>	12	69054637	ds RAP1B, us LOC100507250	DUP
NBL_45R1	12	69053247	Break RAP1B	>	12	69180738	ds SLC35E3, us LOC100130075	DEL
NBL_45R1	12	69056180	ds RAP1B, us LOC100507250	>	12	69140700	Break SLC35E3	DEL
NBL_45R1	12	69141410	Break SLC35E3	>	12	70696637	Break CNOT2	DUP
NBL_45R1	12	69143680	Break SLC35E3	>	12	69653201	Break CPSF6	DUP
NBL_45R1	12	69149709	Break SLC35E3	>	12	70805601	Break KCNMB4	DUP
NBL_45R1	12	69151945	Break SLC35E3	>	12	70353981	ds MYRFL, us LINC01481	DEL
NBL_45R1	12	69157388	Break SLC35E3	>	12	70605919	ds MYRFL, us LINC01481	DEL
NBL_45R1	12	69159431	Break SLC35E3	>	12	69899051	Break FRS2	INV
NBL_45R1	12	69175779	ds SLC35E3, us LOC100130075	>	12	70599528	ds MYRFL, us LINC01481	INV
NBL_45R1	12	69189134	ds SLC35E3, us LOC100130075	>	12	69243541	ds MDM2, us CPM	DUP
NBL_45R1	12	69198624	Break LOC100130075	>	12	69768845	Break YEATS4	DEL
NBL_45R1	12	69201637	ds LOC100130075, us MDM2	>	12	70788128	Break KCNMB4	INV
NBL_45R1	12	69216982	Break MDM2	>	12	69379418	ds CPM, us CPSF6	INV
NBL_45R1	12	69236204	Break MDM2	>	12	69769927	Break YEATS4	INV
NBL_45R1	12	69304425	Break CPM	>	12	70606058	ds MYRFL, us LINC01481	DUP
NBL_45R1	12	69347712	Break CPM	>	12	69399292	ds CPM, us CPSF6	DEL
NBL_45R1	12	69406681	ds CPM, us CPSF6	>	12	70686956	Break CNOT2	DEL
NBL_45R1	12	69410031	ds CPM, us CPSF6	>	12	70004732	Break LRRC10	INV
NBL_45R1	12	69422567	ds CPM, us CPSF6	>	12	70787264	Break KCNMB4	DEL
NBL_45R1	12	69468074	ds CPM, us CPSF6	>	12	69505282	ds CPM, us CPSF6	INV
NBL_45R1	12	69491595	ds CPM, us CPSF6	>	12	69782146	Break YEATS4	INV
NBL_45R1	12	69495300	ds CPM, us CPSF6	>	12	69953391	Break FRS2	DUP
NBL_45R1	12	69515895	ds CPM, us CPSF6	>	12	70441641	ds MYRFL, us LINC01481	DEL
NBL_45R1	12	69537164	ds CPM, us CPSF6	>	12	70314306	Break MYRFL	INV
NBL_45R1	12	69581459	ds CPM, us CPSF6	>	12	69747354	Break LYZ	INV
NBL_45R1	12	69599765	ds CPM, us CPSF6	>	12	70791732	Break KCNMB4	INV
NBL_45R1	12	69600017	ds CPM, us CPSF6	>	12	69772829	Break YEATS4	DEL
NBL_45R1	12	69636763	Break CPSF6	>	12	70288787	Break MYRFL	DEL
NBL_45R1	12	69637073	Break CPSF6	>	12	69710195	ds CPSF6, us LYZ	INV
NBL_45R1	12	69673910	ds CPSF6, us LYZ	>	12	69717454	ds CPSF6, us LYZ	INV
NBL_45R1	12	69692374	ds CPSF6, us LYZ	>	12	69755581	Break YEATS4	INV
NBL_45R1	12	69723413	ds CPSF6, us LYZ	>	12	70217574	ds RAB3IP, us MYRFL	DEL
NBL_45R1	12	69750621	ds LYZ, us YEATS4	>	12	69931693	Break FRS2	DUP
NBL_45R1	12	69792086	ds YEATS4, us FRS2	>	12	70398646	ds MYRFL, us LINC01481	INV
NBL_45R1	12	69803704	ds YEATS4, us FRS2	>	12	70636592	Break LINC01481	DUP
NBL_45R1	12	69817479	ds YEATS4, us FRS2	>	12	70330191	Break MYRFL	INV
NBL_45R1	12	69824964	ds YEATS4, us FRS2	>	12	70196026	Break RAB3IP	DEL
NBL_45R1	12	69887091	Break FRS2	>	12	69896600	Break FRS2	DUP
NBL_45R1	12	69887947	Break FRS2	>	12	70763743	Break KCNMB4	DUP
NBL_45R1	12	69930194	Break FRS2	>	12	70520217	ds MYRFL, us LINC01481	INV
NBL_45R1	12	69941875	Break FRS2	>	12	70032781	ds LRRC10, us BEST3	INV
NBL_45R1	12	70049962	Break BEST3	>	12	70307657	Break MYRFL	DUP
NBL_45R1	12	70059983	Break BEST3	>	12	70350025	Break MYRFL	INV
NBL_45R1	12	70061238	Break BEST3	>	12	70644962	Break CNOT2	DUP
NBL_45R1	12	70069007	Break BEST3	>	12	70729739	Break CNOT2	DEL
NBL_45R1	12	70117527	Break LOC101928002	>	12	70189905	Break RAB3IP	INV
NBL_45R1	12	70156264	Break RAB3IP	>	12	70613196	ds MYRFL, us LINC01481	DEL
NBL_45R1	12	70270345	Break MYRFL	>	12	70760896	Break KCNMB4	INV
NBL_45R1	12	70352667	ds MYRFL, us LINC01481	>	12	70588766	ds MYRFL, us LINC01481	INV
NBL_45R1	12	70501106	ds MYRFL, us LINC01481	>	12	70524958	ds MYRFL, us LINC01481	INV
NBL_45R1	12	70529696	ds MYRFL, us LINC01481	>	12	70600038	ds MYRFL, us LINC01481	DUP
NBL_45R1	12	70620485	Break LINC01481	>	12	70748494	Break CNOT2	DUP
NBL_45R1	12	73054606	Break TRHDE	>	12	113478435	ds OAS2, us DTX1	INV
NBL_45R1	12	73387184	ds TRHDE, us LOC101928137	>	12	132832118	Break GALNT9	INV
NBL_45R1	12	7441969	ds PEX5, us ACSM4	>	12	22558472	ds ST8SIA1, us C2CD5	INV
NBL_45R1	12	75930329	ds KRR1, us PHLDA1	>	12	76651718	ds NAP1L1, us BBS10	DUP
NBL_45R1	12	78523157	Break NAV3	>	12	78643629	ds NAV3, us LOC105369860	DUP
NBL_45R1	12	8059394	ds SLC2A14, us SLC2A3	>	12	21957481	Break ABCC9	DEL
NBL_45R1	12	9546698	Break LOC101930452	>	12	16249068	ds DERA, us SLC15A5	DEL
NBL_45R1	14	101443826	Break SNHG24	>	21	29917648	ds LINC00161, us N6AMT1	BND
NBL_45R1	14	106770432	ds LINC00226, us LINC00221	>	hs37d5	8560958	NA	BND
NBL_45R1	14	22676038	ds OR4E1, us DAD1	>	16	1414506	Break UNKL	BND
NBL_45R1	14	66482510	ds FUT8, us LINC00238	>	X	14458002	ds UBE2E4P, us GLRA2	BND
NBL_45R1	15	88460041	Break NTRK3	>	15	95018830	Break MCTP2	DUP
NBL_45R1	16	656478	Break RAB40C	>	16	938877	Break LMF1	DUP
NBL_45R1	16	84989544	ds SCRISPLD2, us ZDHHC7	>	Subtelomere		NA	Manuell
NBL_45R1	17	37150366	ds FBXO47, us LRRC37A11P	>	rep seq		NA	Manuell
NBL_45R1	17	10795110	ds PIRT, us SHISA6	>	17	11093826	ds PIRT, us SHISA6	DUP
NBL_45R1	18	18083	ds N/A, us ROCK1P1	>	18	44731810	ds IER3IP1, us SKOR2	INV
NBL_45R1	18	44503053	ds PIAS2, us KATNAL2	>	18	44734964	ds IER3IP1, us SKOR2	DUP
NBL_45R1	18	44668324	Break HDHD2	>	18	44668798	Break HDHD2	INV
NBL_45R1	18	44668575	Break HDHD2	>	18	44668789	Break HDHD2	INV
NBL_45R1	18	44670648	Break HDHD2	>	18	44732052	ds IER3IP1, us SKOR2	DUP
NBL_45R1	18	44731555	ds IER3IP1, us SKOR2	>	18	44731837	ds IER3IP1, us SKOR2	INV
NBL_45R1	18	5026807	ds DLGAP1, us AKAIN1	>	18	9577864	Break PPP4R1	DUP
NBL_45R1	18	9535118	Break RALBP1	>	18	9549650	Break PPP4R1	DEL
NBL_45R1	18	9541265	ds RALBP1, us PPP4R1	>	18	11055139	Break PIEZO2	INV
NBL_45R1	18	9549337	Break PPP4R1	>	18	9576586	Break PPP4R1	DUP
NBL_45R1	18	9549656	Break PPP4R1	>	18	9577385	Break PPP4R1	INV
NBL_45R1	19	11834812	Break ZNF823	>	19	11931743	Break ZNF440	DUP
NBL_45R1	19	1709546	ds TCF3, us ONECUT3	>	19	2224401	Break DOT1L	DUP
NBL_45R1	19	21467711	ds ZNF431, us ZNF708	>	19	21471056	ds ZNF431, us ZNF708	INV
NBL_45R1	19	42021743	ds PCAT19, us LINC01480	>	19	42080053	Break CEACAM21	DUP
NBL_45R1	19	54836091	ds MIR4752, us LILRA4	>	19	55090770	Break LILRA2	DUP
NBL_45R1	20	23689358	ds CST4, us CST1	>	20	32054023	ds SNTA1, us CBFA2T2	INV
NBL_45R1	20	53602674	ds DOK5, us LINC01441	>	20	53793350	ds DOK5, us LINC01441	DEL
NBL_45R1	21	14790253	ds MIR3156-3, us LINC01674	>	21	14924087	Break LINC01674	DUP
NBL_45R1	X	17753071	Break NHS	>	X	63440336	ds AMER1, us ASB12	INV
NBL_45R1	X	32951002	Break DMD	>	X	45748100	ds LOC401585, us LINC01186	INV
NBL_45R1	X	85114956	ds MIR1321, us CHM	>	X	85619488	Break DACH2	DUP
NBL70R6	1	29531788	MECR (intronic)	>	1	44707406	ERI3 (intronic)	INV
NBL70R6	1	31756417	SNRNP40 (intronic)	>	1	44708810	ERI3 (intronic)	DEL
NBL70R6	2	15562504	NBAS (intronic)	>	3	115815775	LSAMP (intronic)	BND
NBL70R6	1	32032413	ds LINC01226, us TINAGL1	>	12	58174612	Break METTL21B	BND
NBL70R6	1	32037555	ds LINC01226, us TINAGL1	>	1	34095981	CSMD2 (intronic)	DUP
NBL70R6	1	32205593	Break ADGRB2	>	1	39281018	ds LINC01343, us RRAGC	INV
NBL70R6	1	29536118	MECR (intronic)	>	1	47082630	ds MOB3C, us ATPAF1	INV
NBL70R6	1	31773316	ZCCHC17 (intronic)	>	1	44696903	ERI3 (intronic)	DUP
NBL70R6	1	31885088	SERINC2 (intronic)	>	1	39273809	ds LINC01343, us RRAGC	DEL
NBL70R6	1	32024494	ds LINC01226, us TINAGL1	>	1	32292447	ds SPOCD1, us PTP4A2	DEL
NBL70R6	1	32079965	ds TINAGL1, us HCRTR1	>	1	44240131	ST3GAL3 (intronic)	DEL
NBL70R6	1	32180937	ds COL16A1, us ADGRB2	>	1	40935652	ds ZFP69B, us ZFP69	DUP
NBL70R6	1	32373769	Break PTP4A2	>	2	16146310	ds MYCN, us GACAT3	BND
NBL70R6	1	32437620	ds PTP4A2, us KHDRBS1	>	1	40327126	TRIT1 (intronic)	DEL
NBL70R6	1	32503082	KHDRBS1 (intronic)	>	1	33486075	AK2 (intronic)	INV
NBL70R6	1	32558805	TMEM39B (intronic)	>	1	38512117	Break POU3F1	DEL
NBL70R6	1	32894816	ds BSDC1, us ZBTB8B	>	1	39650974	MACF1 (intronic)	INV
NBL70R6	1	33166454	SYNC (intronic)	>	1	41166608	NFYC (intronic)	DEL
NBL70R6	1	33166521	SYNC (intronic)	>	1	41166697	NFYC (intronic)	INV
NBL70R6	1	33418866	RNF19B (intronic)	>	1	33604712	ds AZIN2, us TRIM62	INV
NBL70R6	1	33470239	ds RNF19B, us AK2	>	1	38509681	Break POU3F1	INV
NBL70R6	1	33503933	ds AK2, us AZIN2	>	1	43513948	ds SLC2A1-AS1, us FAM183A	DUP
NBL70R6	1	33765245	Break ZNF362	>	2	12997799	ds TRIB2, us LOC100506474	BND
NBL70R6	1	33847981	ds PHC2, us ZSCAN20	>	1	36478580	AGO3 (intronic)	INV
NBL70R6	1	33848035	ds PHC2, us ZSCAN20	>	1	36478513	AGO3 (intronic)	DEL
NBL70R6	1	34073361	CSMD2 (intronic)	>	1	40312457	TRIT1 (intronic)	DEL
NBL70R6	1	34074191	CSMD2 (intronic)	>	1	34391270	CSMD2 (intronic)	DUP
NBL70R6	1	34101390	CSMD2 (intronic)	>	1	44271862	ST3GAL3 (intronic)	DUP
NBL70R6	1	34461326	CSMD2 (intronic)	>	2	13288570	ds LOC100506474, us LINC00276	BND
NBL70R6	1	34910021	ds C1orf94, us MIR552	>	1	35391190	DLGAP3 (intronic)	DUP
NBL70R6	1	35127039	ds C1orf94, us MIR552	>	12	70022921	ds LRRC10, us BEST3	BND
NBL70R6	1	35147565	ds MIR552, us GJB5	>	1	40054854	ds PABPC4, us HEYL	INV
NBL70R6	1	35150639	ds MIR552, us GJB5	>	12	124506060	ZNF664-RFLNA (intronic)	BND
NBL70R6	1	35351121	Break DLGAP3	>	1	41132281	ds RIMS3, us NFYC-AS1	DUP
NBL70R6	1	35395926	ds DLGAP3, us LOC653160	>	1	35396087	ds DLGAP3, us LOC653160	INV
NBL70R6	1	35395992	ds DLGAP3, us LOC653160	>	2	13280073	ds LOC100506474, us LINC00276	BND
NBL70R6	1	35549189	ZMYM1 (intronic)	>	1	38189667	EPHA10 (intronic)	DEL
NBL70R6	1	35549207	ZMYM1 (intronic)	>	12	69280278	CPM (intronic)	BND
NBL70R6	1	35549317	ZMYM1 (intronic)	>	2	13271771	ds LOC100506474, us LINC00276	BND
NBL70R6	1	35554086	ZMYM1 (intronic)	>	2	16085937	Break MYCN	BND
NBL70R6	1	36478484	AGO3 (intronic)	>	1	36478574	AGO3 (intronic)	INV
NBL70R6	1	36670975	ds MAP7D1, us THRAP3	>	2	16081263	MYCNOS (intronic)	BND
NBL70R6	1	36862107	LSM10 (intronic)	>	12	130072406	TMEM132D (intronic)	BND
NBL70R6	1	36915780	OSCP1 (intronic)	>	2	13290042	ds LOC100506474, us LINC00276	BND
NBL70R6	1	37090203	ds CSF3R, us GRIK3	>	12	70762178	KCNMB4 (intronic)	BND
NBL70R6	1	38350619	INPP5B (intronic)	>	1	44275133	ST3GAL3 (intronic)	INV
NBL70R6	1	39321136	RRAGC (intronic)	>	1	40151074	HPCAL4 (intronic)	DEL
NBL70R6	1	39996967	PPIEL (intronic)	>	2	13479386	ds LOC100506474, us LINC00276	BND
NBL70R6	1	39998188	PPIEL (intronic)	>	12	69993458	CCT2 (intronic)	BND
NBL70R6	1	40028051	Break PABPC4	>	1	44300198	ST3GAL3 (intronic)	DUP
NBL70R6	1	40310077	TRIT1 (intronic)	>	1	42258363	HIVEP3 (intronic)	DEL
NBL70R6	1	40323905	TRIT1 (intronic)	>	12	124188954	TCTN2 (intronic)	BND
NBL70R6	1	40484386	ds MFSD2A <->G136 CAP1	>	12	70805490	KCNMB4 (intronic)	BND
NBL70R6	1	41081292	ds ZNF684, us RIMS3	>	1	42291137	HIVEP3 (intronic)	DUP
NBL70R6	1	41081315	ds ZNF684, us RIMS3	>	1	42291160	HIVEP3 (intronic)	INV
NBL70R6	1	41081680	ds ZNF684, us RIMS3	>	12	123860356	ds SBNO1, us KMT5A	BND
NBL70R6	1	41082324	ds ZNF684, us RIMS3	>	2	13250026	ds LOC100506474, us LINC00276	BND
NBL70R6	1	41170971	NFYC (intronic)	>	1	42119314	HIVEP3 (intronic)	DUP
NBL70R6	1	41279519	KCNQ4 (intronic)	>	12	69646268	CPSF6 (intronic)	BND
NBL70R6	1	41850366	ds FOXO6, us EDN2	>	12	70369700	ds MYRFL, us LINC01481	BND
NBL70R6	1	42291144	HIVEP3 (intronic)	>	1	42291243	HIVEP3 (intronic)	INV
NBL70R6	1	42326939	HIVEP3 (intronic)	>	12	70336841	MYRFL (intronic)	BND
NBL70R6	1	43011109	Break CCDC30	>	2	16086310	Break MYCN	BND
NBL70R6	1	43594262	ds SLC2A1-AS1, us FAM183A	>	12	70461379	ds MYRFL, us LINC01481	BND
NBL70R6	1	44305610	ST3GAL3 (intronic)	>	1	44305675	ST3GAL3 (intronic)	INV
NBL70R6	1	44305664	ST3GAL3 (intronic)	>	1	44442362	ATP6V0B (intronic)	DUP
NBL70R6	1	44444369	ds ATP6V0B, us B4GALT2	>	12	119617709	HSPB8 (intronic)	BND
NBL70R6	1	44630367	ds KLF17, us DMAP1	>	12	70670612	CNOT2 (intronic)	BND
NBL70R6	1	44706452	ERI3 (intronic)	>	1	47074834	Break MOB3C	DUP
NBL70R6	2	12949746	ds TRIB2, us LOC100506474	>	2	13147154	ds LOC100506474, us LINC00276	DEL
NBL70R6	2	12992291	ds TRIB2, us LOC100506474	>	2	13009629	ds TRIB2, us LOC100506474	DEL
NBL70R6	2	13004257	ds TRIB2, us LOC100506474	>	12	130304354	TMEM132D (intronic)	BND
NBL70R6	2	13028494	ds TRIB2, us LOC100506474	>	2	13264803	ds LOC100506474, us LINC00276	DEL
NBL70R6	2	13116240	LOC100506474 (intronic)	>	2	16094051	ds MYCN, us GACAT3	DUP
NBL70R6	2	13175396	ds LOC100506474, us LINC00276	>	7	56182962	NUPR2 (intronic)	BND
NBL70R6	2	13184374	ds LOC100506474, us LINC00276	>	12	69125612	NUP107 (intronic)	BND
NBL70R6	2	13194430	ds LOC100506474, us LINC00276	>	12	69902411	FRS2 (intronic)	BND
NBL70R6	2	132716717	ds C2orf27B, us ANKRD30BL	>	2	132717181	ds C2orf27B, us ANKRD30BL	DEL
NBL70R6	2	132717625	ds C2orf27B, us ANKRD30BL	>	2	132717703	ds C2orf27B, us ANKRD30BL	DEL
NBL70R6	2	132717860	ds C2orf27B, us ANKRD30BL	>	2	132718475	ds C2orf27B, us ANKRD30BL	DEL
NBL70R6	2	13279442	ds LOC100506474, us LINC00276	>	2	16184596	ds MYCN, us GACAT3	DUP
NBL70R6	2	13294077	ds LOC100506474, us LINC00276	>	2	16398694	ds GACAT3, us FAM49A	INV
NBL70R6	2	13294984	ds LOC100506474, us LINC00276	>	2	15869383	ds LINC01804, us MYCNUT	INV
NBL70R6	2	13331308	ds LOC100506474, us LINC00276	>	12	70924978	PTPRB (intronic)	BND
NBL70R6	2	13345088	ds LOC100506474, us LINC00276	>	12	124546395	ZNF664-RFLNA (intronic)	BND
NBL70R6	2	13364816	ds LOC100506474, us LINC00276	>	12	69120612	NUP107 (intronic)	BND
NBL70R6	2	13408550	ds LOC100506474, us LINC00276	>	12	69859526	ds YEATS4, us FRS2	BND
NBL70R6	2	13468879	ds LOC100506474, us LINC00276	>	12	110342260	TCHP (intronic)	BND
NBL70R6	2	13469466	ds LOC100506474, us LINC00276	>	2	16057127	ds LINC01804, us MYCNUT	DUP
NBL70R6	2	13958938	ds LOC100506474, us LINC00276	>	2	13959332	ds LOC100506474, us LINC00276	DEL
NBL70R6	2	14959982	ds FAM84A, us NBAS	>	12	96466359	ds LTA4H, us ELK3	BND
NBL70R6	2	15296400	ds FAM84A, us NBAS	>	2	16472551	ds GACAT3, us FAM49A	DEL
NBL70R6	2	15298511	ds FAM84A, us NBAS	>	2	18063772	KCNS3 (intronic)	INV
NBL70R6	2	15504739	NBAS (intronic)	>	2	18542872	ds KCNS3, us NT5C1B-RDH14	DEL
NBL70R6	2	15539199	NBAS (intronic)	>	2	19104265	ds NT5C1B-RDH14, us LINC01376	INV
NBL70R6	2	15700778	NBAS (intronic)	>	2	17501437	ds FAM49A, us RAD51AP2	INV
NBL70R6	2	15701658	ds NBAS, us DDX1	>	2	18537282	ds KCNS3, us NT5C1B-RDH14	DUP
NBL70R6	2	15865820	ds LINC01804, us MYCNUT	>	12	110372645	GIT2 (intronic)	BND
NBL70R6	2	15955562	ds LINC01804, us MYCNUT	>	2	16035685	ds LINC01804, us MYCNUT	INV
NBL70R6	2	15956533	ds LINC01804, us MYCNUT	>	2	16104113	ds MYCN, us GACAT3	INV
NBL70R6	2	15972626	ds LINC01804, us MYCNUT	>	12	58275947	ds CTDSP2, us LOC100506844	BND
NBL70R6	2	16052391	ds LINC01804, us MYCNUT	>	12	60658291	ds SLC16A7, us FAM19A2	BND
NBL70R6	2	16071631	MYCNUT (intronic)	>	12	124421494	Break CCDC92	BND
NBL70R6	2	16116775	ds MYCN, us GACAT3	>	2	16620875	ds GACAT3, us FAM49A	INV
NBL70R6	2	16164683	ds MYCN, us GACAT3	>	12	70012109	ds LRRC10, us BEST3	BND
NBL70R6	2	16258367	ds GACAT3, us FAM49A	>	12	60668768	ds SLC16A7, us FAM19A2	BND
NBL70R6	2	16400910	ds GACAT3, us FAM49A	>	12	123927094	ds RILPL2, us SNRNP35	BND
NBL70R6	2	16421004	ds GACAT3, us FAM49A	>	12	60629496	ds SLC16A7, us FAM19A2	BND
NBL70R6	2	16470978	ds GACAT3, us FAM49A	>	2	16507036	ds GACAT3, us FAM49A	DEL
NBL70R6	2	16505727	ds GACAT3, us FAM49A	>	2	19698780	ds OSR1, us LINC00954	INV
NBL70R6	2	16544392	ds GACAT3, us FAM49A	>	12	119502671	SRRM4 (intronic)	BND
NBL70R6	2	16630314	ds GACAT3, us FAM49A	>	12	58689772	ds LOC105369785, us LOC101927653	BND
NBL70R6	2	16630467	ds GACAT3, us FAM49A	>	12	110099532	ds MVK, us FAM222A	BND
NBL70R6	2	16754130	FAM49A (intronic)	>	12	58960428	LOC101927653 (intronic)	BND
NBL70R6	2	18705391	ds KCNS3, us NT5C1B-RDH14	>	2	18851241	ds NT5C1B-RDH14, us LINC01376	DUP
NBL70R6	2	19062947	ds NT5C1B-RDH14, us LINC01376	>	12	96011123	ds USP44, us PGAM1P5	BND
NBL70R6	2	19099321	ds NT5C1B-RDH14, us LINC01376	>	2	19159465	ds NT5C1B-RDH14, us LINC01376	INV
NBL70R6	2	79424597	ds REG3A, us LOC101927987	>	2	80115373	CTNNA2 (intronic)	DUP
NBL70R6	3	116309795	ds LSAMP, us TUSC7	>	12	96201510	LOC105369921 (intronic)	BND
NBL70R6	3	66068891	ds MAGI1, us SLC25A26	>	3	67638602	SUCLG2 (intronic)	DUP
NBL70R6	5	37539323	WDR70 (intronic)	>	5	37906075	ds GDNF-AS1, us LINC02110	INV
NBL70R6	6	64202921	ds LGSN, us PTP4A1	>	6	66318943	EYS (intronic)	DUP
NBL70R6	10	44120102	ds ZNF485, us ZNF32-AS3	>	11	111858015	DIXDC1 (intronic)	BND
NBL70R6	10	44120614	ds ZNF485, us ZNF32-AS3	>	11	111858186	DIXDC1 (intronic)	BND
NBL70R6	10	29421734	ds C10orf126, us LYZL1	>	10	29421896	ds C10orf126, us LYZL1	INV
NBL70R6	12	100551475	Break GOLGA2P5	>	12	124135803	GTF2H3 (intronic)	INV
NBL70R6	12	100790907	SLC17A8 (intronic)	>	12	123701702	MPHOSPH9 (intronic)	DEL
NBL70R6	12	110099894	ds MVK, us FAM222A	>	12	123923499	ds RILPL2, us SNRNP35	DEL
NBL70R6	12	110373763	GIT2 (intronic)	>	12	110379844	GIT2 (intronic)	DEL
NBL70R6	12	110384404	GIT2 (intronic)	>	12	119635093	ds HSPB8, us LINC00934	INV
NBL70R6	12	110388464	GIT2 (intronic)	>	12	124846391	NCOR2 (intronic)	DUP
NBL70R6	12	119452269	SRRM4 (intronic)	>	12	129798046	TMEM132D (intronic)	INV
NBL70R6	12	119552719	SRRM4 (intronic)	>	12	119594490	Break SRRM4	DUP
NBL70R6	12	130086518	TMEM132D (intronic)	>	12	130198464	TMEM132D (intronic)	INV
NBL70R6	12	130092135	TMEM132D (intronic)	>	12	130227500	TMEM132D (intronic)	INV
NBL70R6	12	130310963	TMEM132D (intronic)	>	12	130311024	TMEM132D (intronic)	INV
NBL70R6	12	15257725	ds LINC01489, us RERG	>	12	28740898	ds CCDC91, us FAR2	DEL
NBL70R6	12	15261101	Break RERG	>	12	87134835	MGAT4C (intronic)	DUP
NBL70R6	12	24236320	SOX5 (intronic)	>	12	31372595	ds DDX11, us FAM60A	INV
NBL70R6	12	57710177	R3HDM2 (intronic)	>	12	110445628	ANKRD13A (intronic)	DUP
NBL70R6	12	57720866	R3HDM2 (intronic)	>	12	57730042	R3HDM2 (intronic)	DEL
NBL70R6	12	57757426	R3HDM2 (intronic)	>	12	70671999	Break CNOT2	INV
NBL70R6	12	5776362	ANO2 (intronic)	>	12	28740561	ds CCDC91, us FAR2	DUP
NBL70R6	12	58661948	ds LOC105369785, us LOC101927653	>	12	59957567	ds LRIG3, us SLC16A7	INV
NBL70R6	12	58689425	ds LOC105369785, us LOC101927653	>	12	123923333	ds RILPL2, us SNRNP35	INV
NBL70R6	12	58689501	ds LOC105369785, us LOC101927653	>	12	110099678	ds MVK, us FAM222A	INV
NBL70R6	12	58827242	ds LOC105369785, us LOC101927653	>	12	119548630	SRRM4 (intronic)	INV
NBL70R6	12	58962301	LOC101927653 (intronic)	>	12	96197071	LOC105369921 (intronic)	DUP
NBL70R6	12	59429891	ds LRIG3, us SLC16A7	>	12	129995849	TMEM132D (intronic)	INV
NBL70R6	12	59487762	ds LRIG3, us SLC16A7	>	12	124737052	ZNF664-RFLNA (intronic)	DEL
NBL70R6	12	60320504	ds SLC16A7, us FAM19A2	>	12	124260165	DNAH10 (intronic)	DEL
NBL70R6	12	69501219	ds CPM, us CPSF6	>	12	130310946	TMEM132D (intronic)	DUP
NBL70R6	12	69501293	ds CPM, us CPSF6	>	12	130310843	TMEM132D (intronic)	INV
NBL70R6	12	69726978	ds CPSF6, us LYZ	>	12	130094841	TMEM132D (intronic)	DUP
NBL70R6	12	69800370	ds YEATS4, us FRS2	>	12	119601101	ds SRRM4, us LOC105370024	DUP
NBL70R6	12	69864896	FRS2 (intronic)	>	12	130156913	TMEM132D (intronic)	DUP
NBL70R6	12	69973628	ds FRS2, us MIR3913-1	>	12	110342815	TCHP (intronic)	INV
NBL70R6	12	70031887	ds LRRC10, us BEST3	>	12	105478601	ds ALDH1L2, us LOC414300	DEL
NBL70R6	12	70040363	BEST3 (intronic)	>	12	130035273	TMEM132D (intronic)	DEL
NBL70R6	12	70084070	BEST3 (intronic)	>	12	84663507	ds TMTC2, us SLC6A15	DEL
NBL70R6	12	70260378	MYRFL (intronic)	>	12	70878817	ds KCNMB4, us PTPRB	DUP
NBL70R6	12	70892527	ds KCNMB4, us PTPRB	>	12	110311380	GLTP (intronic)	DEL
NBL70R6	12	75752485	CAPS2 (intronic)	>	12	128523395	ds CRAT8, us LOC100996679	DEL
NBL70R6	20	15259535	MACROD2 (intronic)	>	20	34516638	PHF20 (intronic)	INV
NBL59R9	1	11080103	Break TARDBP	>	1	11144251	Break EXOSC10	DUP
NBL59R9	1	89987966	ds GBP1P, us LRRC8B	>	1	90254995	ds LRRC8C	DUP
NBL59R9	1	91896968	ds HFM1, us CDC7	>	1	98201830	Break DPYD	DUP
NBL59R9	1	167017109	ds MAEL, us GPA33	>	1	174913865	Break RABGAP1L	DUP
NBL59R9	1	241557390	ds RGS7, us FH	>	1	241665127	Break FH	DUP
NBL59R9	2	12230480	ds LIPN1, us TRIB2	>	2	18929287	ds NM_001199104, us MIR4757	INV
NBL59R9	3	44634803	Break ZNF660	>	3	44725627	ds ZNF35, us ZNF501	INV
NBL59R9	3	55180912	ds CACNA2D3, us WNT5A	>	3	55478616	ds CACNA2D3, us WNT5A	DUP
NBL59R9	3	82459637	ds GBE1, us LINC00971	>	3	82842725	ds GBE1, us LINC00971	DUP
NBL59R9	3	129073942	ds H1FX, us RPL32P3	>	3	129277320	Break PLXND1	INV
NBL59R9	3	129289477	Break PLXND1	>	19	59118935	ds MGC2752	BND
NBL59R9	4	52850870	ds DCUN1D4, us LRRC66	>	4	53485075	Break USP46	DUP
NBL59R9	5	11624835	Break CTNND2	>	18	3651793	Break DLGAP1	BND
NBL59R9	5	12690769	Break CT49	>	18	3651988	Break DLGAP1	BND
NBL59R9	7	126075005	ds POT1, us GRM8	>	7	154126965	Break DPP6	DUP
NBL59R9	7	126151064	Break GRM8	>	7	137076811	Break DGKI	DEL
NBL59R9	7	126200056	Break GRM8	>	7	137115513	Break DGKI	DUP
NBL59R9	7	126217479	Break GRM8	>	7	154121655	Break DPP6	INV
NBL59R9	7	136587560	Break CHRM2	>	7	148829224	Break ZNF398	INV
NBL59R9	7	136612280	Break CHRM2	>	7	136645361	Break CHRM2	DEL
NBL59R9	7	136617583	Break CHRM2	>	7	154150274	Break DPP6	DUP
NBL59R9	7	136630389	Break CHRM2	>	7	154126980	Break DPP6	DEL
NBL59R9	7	137057079	ds PTN, us DGKI	>	7	154121291	Break DPP6	DEL
NBL59R9	7	143575505	Break FAM115A	>	7	154127393	Break DPP6	INV
NBL59R9	7	143623227	ds FAM115A, us OR2F2	>	7	154133626	Break DPP6	INV
NBL59R9	7	146572705	Break CNTNAP2	>	7	154126665	Break DPP6	INV
NBL59R9	7	147793518	Break CNTNAP2	>	7	155774664	ds SHH, us LOC285889	DEL
NBL59R9	8	41937560	ds KAT6A, us AP3M2	>	8	42163075	Break IKBKB	DUP
NBL59R9	9	13799610	ds FLJ41200, us LINC00583	>	9	13806203	ds FLJ41200, us LINC00583	DUP
NBL59R9	9	136828361	Break VAV2	>	9	136997587	ds BRD3, us WDR5	DEL
NBL59R9	9	139606721	ds AGPAT2us FAM69B	>	22	49222892	ds PIM3, us IL17REL	BND
NBL59R9	9	139607315	Break FAM69B	>	22	50364274	ds PIM3, us IL17REL	BND
NBL59R9	10	95187831	Break MYOF	>	13	114246729	Break TFDP1	BND
NBL59R9	12	57939763		>	12	59037635		DEL
NBL59R9	12	57970121		>	12	69981505		DEL
NBL59R9	12	58010834		>	12	58945434		DUP
NBL59R9	12	58048444		>	12	59159305		DEL
NBL59R9	12	58149608		>	12	59103283		INV
NBL59R9	12	58171005		>	12	58233742		INV
NBL59R9	12	58171156		>	12	69169708		INV
NBL59R9	12	58184161		>	12	70105117		DUP
NBL59R9	12	58210505		>	12	69604231		INV
NBL59R9	12	58230270		>	12	128602852		DUP
NBL59R9	12	58232184		>	12	69260433		INV
NBL59R9	12	58233362		>	12	58259890		DEL
NBL59R9	12	58330318		>	12	69539859		INV
NBL59R9	12	58426100		>	12	69272056		INV
NBL59R9	12	58428380		>	12	69671755		INV
NBL59R9	12	58460723		>	12	69647758		DEL
NBL59R9	12	58534322		>	12	128531547		DUP
NBL59R9	12	58644599		>	12	70823861		INV
NBL59R9	12	58803230		>	12	69636566		INV
NBL59R9	12	58856232		>	12	128410220		DEL
NBL59R9	12	58856674		>	12	69547869		INV
NBL59R9	12	58888863		>	12	128029267		DUP
NBL59R9	12	58981920		>	12	59273573		INV
NBL59R9	12	59037539		>	12	59173516		INV
NBL59R9	12	59064866		>	12	69684943		INV
NBL59R9	12	59074576		>	12	128528891		INV
NBL59R9	12	59087763		>	12	69610004		INV
NBL59R9	12	59173738		>	12	128519802		DUP
NBL59R9	12	68696272		>	12	68763391		DEL
NBL59R9	12	68696304		>	12	70360576		INV
NBL59R9	12	68697346		>	12	69218918		DEL
NBL59R9	12	68697374		>	12	69595204		INV
NBL59R9	12	69173357		>	12	71251201		DUP
NBL59R9	12	69234079		>	12	69743804		DEL
NBL59R9	12	69245032		>	12	69772762		INV
NBL59R9	12	69304236		>	12	69722749		DUP
NBL59R9	12	69325567		>	12	69751306		INV
NBL59R9	12	69392436		>	12	69702479		DUP
NBL59R9	12	69438180		>	12	128620186		DEL
NBL59R9	12	69444284		>	12	128372893		INV
NBL59R9	12	69503820		>	12	128373008		DUP
NBL59R9	12	69534367		>	12	69614161		DEL
NBL59R9	12	69548098		>	12	70034638		INV
NBL59R9	12	69575082		>	12	70381104		INV
NBL59R9	12	69580472		>	12	128684625		INV
NBL59R9	12	69602801		>	12	70375226		DUP
NBL59R9	12	69610102		>	12	69641041		INV
NBL59R9	12	69741663		>	12	128515252		DUP
NBL59R9	12	69751938		>	12	69996515		INV
NBL59R9	12	69775784		>	12	71138714		INV
NBL59R9	12	70338425		>	12	128220918		INV
NBL59R9	12	70637797		>	12	128570274		DUP
NBL59R9	12	128017684		>	12	128872639		INV
NBL59R9	12	128171313		>	12	128635234		DEL
NBL59R9	12	128514843		>	12	128688662		DEL
NBL59R9	13	38793847	ds LINC00571, us UFM1	>	13	38827686	ds LINC00571, us UFM1	DUP
NBL59R9	15	56897980	ds MNS1, us ZNF280D	>	15	56996195	Break ZNF280D	DUP
NBL59R9	17	8236300	ds ARHGEF15, us ODF4	>	21	22879954	Break NCAM2	BND
NBL59R9	17	63073469	ds GNA13, us RGS9	>	17	63408388	ds RGS9, us AXIN2	DUP
NBL59R9	18	2110154	ds LINC00470, us METTL4	>	18	2111224	ds LINC00470, us METTL4	DUP
NBL59R9	18	2267712	ds LINC00470, us METTL4	>	18	2869272	Break EMILIN2	DUP
NBL59R9	18	2267955	ds LINC00470, us METTL4	>	18	3701654	Break DLGAP1	INV
NBL59R9	18	2869048	Break EMILIN2	>	18	3702403	Break DLGAP1	DUP
NBL59R9	18	2925975	Break LPIN2	>	18	3382747	ds MYL12B, us TGIF1	INV
NBL59R9	18	7752666	Break PTPRM	>	18	7765688	Break PTPRM	INV
NBL59R9	18	7765460	Break PTPRM	>	18	7785904	Break PTPRM	DUP
NBL59R9	18	7785560	Break PTPRM	>	18	7785951	Break PTPRM	DUP
NBL59R9	21	19481080	Break CHODL	>	21	22053813	ds TMPRSS15, us LINC00320	INV
NBL59R9	21	19603147	Break CHODL	>	21	21685789	ds TMPRSS15, us LINC00320	DUP
NBL59R9	21	19603571	Break CHODL	>	21	21685154	ds TMPRSS15, us LINC00320	DEL
NBL59R9	21	19663643	Break TMPRSS15	>	21	21263364	ds TMPRSS15, us LINC00320	INV
NBL59R9	21	19769577	Break TMPRSS15	>	21	28735130	ds TMPRSS15, us LINC00320	INV
NBL59R9	21	21017145	ds TMPRSS15, us LINC00320	>	21	21123699	ds TMPRSS15, us LINC00320	DEL
NBL59R9	21	21122772	ds TMPRSS15, us LINC00320	>	21	21257427	ds TMPRSS15, us LINC00320	DUP
NBL59R9	21	21122994	ds TMPRSS15, us LINC00320	>	21	22050273	ds TMPRSS15, us LINC00320	DEL
NBL59R9	21	21123547	ds TMPRSS15, us LINC00320	>	21	21608655	ds TMPRSS15, us LINC00320	INV
NBL59R9	21	21123595	ds TMPRSS15, us LINC00320	>	21	22050633	ds TMPRSS15, us LINC00320	DUP
NBL59R9	21	21123689	ds TMPRSS15, us LINC00320	>	21	22050912	ds TMPRSS15, us LINC00320	INV
NBL59R9	21	21123862	ds TMPRSS15, us LINC00320	>	21	22050247	ds TMPRSS15, us LINC00320	DEL
NBL59R9	21	21124037	ds TMPRSS15, us LINC00320	>	21	28781944	ds TMPRSS15, us LINC00320	DEL
NBL59R9	21	21340062	ds TMPRSS15, us LINC00320	>	21	21684752	ds TMPRSS15, us LINC00320	INV
NBL59R9	21	21364395	ds TMPRSS15, us LINC00320	>	21	21685420	ds TMPRSS15, us LINC00320	INV
NBL59R9	21	21364588	ds TMPRSS15, us LINC00320	>	21	21685811	ds TMPRSS15, us LINC00320	DUP
NBL59R9	21	21364963	ds TMPRSS15, us LINC00320	>	21	22050380	ds TMPRSS15, us LINC00320	INV
NBL59R9	21	21365056	ds TMPRSS15, us LINC00320	>	21	21685560	ds TMPRSS15, us LINC00320	INV
NBL59R9	21	21365070	ds TMPRSS15, us LINC00320	>	21	22054305	ds TMPRSS15, us LINC00320	INV
NBL59R9	21	21522544	ds TMPRSS15, us LINC00320	>	21	22054092	ds TMPRSS15, us LINC00320	INV
NBL59R9	21	21684744	ds TMPRSS15, us LINC00320	>	21	22050933	ds TMPRSS15, us LINC00320	DUP
NBL59R9	21	21684763	ds TMPRSS15, us LINC00320	>	21	22050077	ds TMPRSS15, us LINC00320	INV
NBL59R9	21	21684960	ds TMPRSS15, us LINC00320	>	21	28779921	ds TMPRSS15, us LINC00320	DUP
NBL59R9	21	21685150	ds TMPRSS15, us LINC00320	>	21	22050513	ds TMPRSS15, us LINC00320	INV
NBL59R9	21	21685202	ds TMPRSS15, us LINC00320	>	21	22054305	ds TMPRSS15, us LINC00320	INV
NBL59R9	21	21685565	ds TMPRSS15, us LINC00320	>	21	22050324	ds TMPRSS15, us LINC00320	INV
NBL59R9	21	21685572	ds TMPRSS15, us LINC00320	>	21	22050434	ds TMPRSS15, us LINC00320	DEL
NBL59R9	21	21685576	ds TMPRSS15, us LINC00320	>	21	22050318	ds TMPRSS15, us LINC00320	INV
NBL59R9	21	21685590	ds TMPRSS15, us LINC00320	>	21	28779453	Break MIR5009	DEL
NBL59R9	21	21685603	ds TMPRSS15, us LINC00320	>	21	28778542	Break MIR5009	DEL
NBL59R9	21	22050040	ds TMPRSS15, us LINC00320	>	21	22050633	ds TMPRSS15, us LINC00320	DUP
NBL59R9	21	22050486	ds TMPRSS15, us LINC00320	>	21	22050488	ds TMPRSS15, us LINC00320	DUP
NBL59R9	21	28778751	Break MIR5009	>	21	28779434	Break MIR5009	DEL
NBL59R9	21	45347323	Break AGPAT3	>	21	45354263	Break AGPAT3	DUP
NBL59R9	22	24908347	Break UPB1	>	22	25809118	ds LRP5L, us CRYBB2P1	DUP
NBL59R9	22	49214119	ds FAM19A5, us NR_038944	>	22	49214957	ds FAM19A5, us NR_038944	DEL
NBL59R9	22	50360153	ds PIM3, us IL17REL	>	22	50363960	ds PIM3, us IL17REL	DEL
NBL59R9	1	6447804	Break ACOT7	>	1	211122082	Break KCNH1	INV
NBL59R9	1	160334283	ds NCSTN, us NHLH1	>	1	211122059	Break KCNH1	DUP
NBL59R9	1	160334701	ds NCSTN, us NHLH1	>	5	139815180	Break ANKHD	BND
NBL59R9	1	165581191	ds LOC400794, us MGST3	>	1	165791638	ds TMCO1, us UCK2	DUP
NBL59R9	1	211121661	Break KCNH1	>	12	59119657	Break LINC02388	BND
NBL59R9	2	5886852	ds SOX11, us LOC150622	>	2	14147459	ds TRIB2, us LINC00276	DUP
NBL59R9	2	19676651	ds MIR4757, ds LINC00954	>	2	21531722	ds AOPB, us LOC645949	INV
NBL59R9	3	147669238	ds ZIC1, us AGTR1	>	3	154416076	ds GPR149, us MME	DUP
NBL59R9	3	189509043	Break TP63	>	3	189672369	ds TP63, us LEPREL1	DUP
NBL59R9	4	1695710	Break SLBP	>	4	1801549	Break FGFR3	DUP
NBL59R9	4	157321966	ds CTSO, us PDGFC	>	4	157334561	ds CTSO, us PDGFC	DEL
NBL59R9	5	143064	Break PLEKGH4B	>	12	70036543	ds LRRC10, us BEST3	BND
NBL59R9	5	283623	Break PDCD6	>	12	69775909	Break YEATS4	BND
NBL59R9	5	303683	Break PDCD6	>	12	58303732	ds CTDSP2, us NR_038269	BND
NBL59R9	5	303908	Break PDCD6	>	5	304167	Break PDCD6	DEL
NBL59R9	5	304534	Break PDCD6	>	12	69214994	Break MDM2	BND
NBL59R9	5	22300711	Break CDH12	>	5	23126014	ds CDH12, us PRDM9	DEL
NBL59R9	5	28271389	ds LOC64301, us LSP1P3	>	12	133833205	ds ANHX	BND
NBL59R9	5	128095422	ds FBN2, us SLC27A6	>	5	128194631	ds FBN2, us SLC27A6	DUP
NBL59R9	5	133278195	ds FSTL4, us VDAC1	>	5	133278426	ds FSTL4, us VDAC1	DUP
NBL59R9	6	88496656	ds AKIRIN2, us SPACA1	>	6	97527833	Break KLHL32	DUP
NBL59R9	6	103060823	ds GRIK2, us HACE1	>	6	103106891	ds GRIK2, us HACE1	DUP
NBL59R9	7	80176900	ds GNA13, us CD36	>	11	133454247	ds OPCML, us SPATA19	BND
NBL59R9	7	80454152	Break SEMA3C	>	11	133454260	ds OPCML, us SPATA19	BND
NBL59R9	8	11192178	ds SLC35G5, us TDH	>	8	11558961	Break GATA4	DUP
NBL59R9	8	38843912	HTRA4 Intronic	>	8	38844478	HTRA4 Intronic	INV
NBL59R9	8	121522236	Break MTBP	>	8	127743122	ds FAM84B, us PCAT1	DUP
NBL59R9	9	17834721	ds SH3GL2, us ADAMTSL1	>	9	17906869	ds SH3GL2, us ADAMTSL1	DUP
NBL59R9	10	1740390	Break ADARB2	>	10	1877494	ds ADARBP2, us LINC00700	DUP
NBL59R9	11	85345118	Break TMEM126B	>	11	85516713	Break SYTL2	DUP
NBL59R9	11	99244665	Break CNTN5	>	11	99451152	Break CNTN5	DUP
NBL59R9	11	133338658	Break OPCML	>	11	133454397	ds OPCML, us SPATA19	DUP
NBL59R9	11	134930989	ds OPCML, us SPATA19	>	19	28618236	ds LINC00662, us LNR_110759	BND
NBL59R9	12	32512924		>	12	48305729		DUP
NBL59R9	12	32842375		>	12	47559597		DEL
NBL59R9	12	57911933		>	12	128890246		DUP
NBL59R9	12	57913362		>	12	69978416		INV
NBL59R9	12	57918710		>	12	128391250		INV
NBL59R9	12	57929825		>	12	58756873		INV
NBL59R9	12	57935642		>	12	70320224		INV
NBL59R9	12	57939683		>	12	69613023		DUP
NBL59R9	12	57939953		>	12	58244706		DEL
NBL59R9	12	57944698		>	12	69547042		DEL
NBL59R9	12	57947388		>	12	69742942		DUP
NBL59R9	12	57951679		>	12	128495130		DUP
NBL59R9	12	57960562		>	12	69381203		DUP
NBL59R9	12	57961138		>	12	128602631		DEL
NBL59R9	12	57968658		>	12	59148458		DUP
NBL59R9	12	57970181		>	12	69981505		INV
NBL59R9	12	57972669		>	12	128465413		DUP
NBL59R9	12	57974472		>	12	128032382		INV
NBL59R9	12	57976263		>	12	69483509		INV
NBL59R9	12	57976293		>	12	58106403		INV
NBL59R9	12	57976499		>	12	58239778		INV
NBL59R9	12	57976534		>	12	128529725		DEL
NBL59R9	12	57980311		>	12	69364316		DUP
NBL59R9	12	57982058		>	12	69593751		DUP
NBL59R9	12	57982940		>	12	128686382		INV
NBL59R9	12	57983447		>	12	58117620		INV
NBL59R9	12	57985168		>	12	58315992		DEL
NBL59R9	12	57988010		>	12	69376218		DEL
NBL59R9	12	57990055		>	12	69847267		INV
NBL59R9	12	57990557		>	12	58898537		INV
NBL59R9	12	57990844		>	12	58267745		DEL
NBL59R9	12	57991476		>	12	58528689		INV
NBL59R9	12	57992280		>	12	58847558		INV
NBL59R9	12	57993537		>	12	128268839		INV
NBL59R9	12	57999337		>	12	59174873		INV
NBL59R9	12	58000684		>	12	69676881		INV
NBL59R9	12	58002617		>	12	69260489		DUP
NBL59R9	12	58002983		>	12	69379361		DEL
NBL59R9	12	58005228		>	12	59105460		INV
NBL59R9	12	58006338		>	12	58175631		DUP
NBL59R9	12	58008023		>	12	70222006		DUP
NBL59R9	12	58011770		>	12	69826616		DUP
NBL59R9	12	58015446		>	12	128644903		DEL
NBL59R9	12	58019709		>	12	59021912		INV
NBL59R9	12	58020102		>	12	59034465		INV
NBL59R9	12	58020167		>	12	71231844		INV
NBL59R9	12	58029916		>	12	58619779		INV
NBL59R9	12	58029995		>	12	58259953		INV
NBL59R9	12	58030247		>	12	58953211		INV
NBL59R9	12	58038345		>	12	70152285		DEL
NBL59R9	12	58039288		>	12	58930718		DUP
NBL59R9	12	58039824		>	12	128639301		INV
NBL59R9	12	58040466		>	12	69525043		INV
NBL59R9	12	58045976		>	12	58276988		DUP
NBL59R9	12	58048304		>	12	70012057		INV
NBL59R9	12	58050188		>	12	70200214		DEL
NBL59R9	12	58050205		>	12	128537579		INV
NBL59R9	12	58054163		>	12	58159037		DEL
NBL59R9	12	58054339		>	12	128628890		DUP
NBL59R9	12	58056288		>	12	70963594		DEL
NBL59R9	12	58057053		>	12	69407845		DUP
NBL59R9	12	58059454		>	12	69770188		DUP
NBL59R9	12	58059537		>	12	70950808		INV
NBL59R9	12	58060427		>	12	69928190		DUP
NBL59R9	12	58062783		>	12	59181649		INV
NBL59R9	12	58063901		>	12	69531917		DEL
NBL59R9	12	58067193		>	12	69795617		INV
NBL59R9	12	58069381		>	12	69746825		INV
NBL59R9	12	58069569		>	12	71071872		DEL
NBL59R9	12	58073378		>	12	58356553		DEL
NBL59R9	12	58079131		>	12	69491088		DUP
NBL59R9	12	58080611		>	12	58242686		DEL
NBL59R9	12	58083715		>	12	58266473		INV
NBL59R9	12	58085537		>	12	70136697		DUP
NBL59R9	12	58088492		>	12	128136842		INV
NBL59R9	12	58088773		>	12	128603568		DEL
NBL59R9	12	58092107		>	12	59125677		DEL
NBL59R9	12	58092143		>	12	59125676		DEL
NBL59R9	12	58094830		>	12	71224863		DUP
NBL59R9	12	58096822		>	12	58583903		INV
NBL59R9	12	58097176		>	12	70234578		DUP
NBL59R9	12	58097573		>	12	59020434		INV
NBL59R9	12	58097861		>	12	70443751		INV
NBL59R9	12	58100126		>	12	58761304		INV
NBL59R9	12	58104635		>	12	58147040		INV
NBL59R9	12	58105466		>	12	70028112		DEL
NBL59R9	12	58106600		>	12	69676825		DEL
NBL59R9	12	58108758		>	12	70263732		DEL
NBL59R9	12	58109367		>	12	58737112		DUP
NBL59R9	12	58111478		>	12	69486005		INV
NBL59R9	12	58111502		>	12	128549046		DEL
NBL59R9	12	58113547		>	12	128484650		DUP
NBL59R9	12	58113957		>	12	58123542		INV
NBL59R9	12	58115216		>	12	59011894		DEL
NBL59R9	12	58116160		>	12	69983734		DUP
NBL59R9	12	58117017		>	12	58893941		INV
NBL59R9	12	58118280		>	12	59074429		INV
NBL59R9	12	58118281		>	12	58290380		DUP
NBL59R9	12	58118673		>	12	128649852		INV
NBL59R9	12	58120336		>	12	69729164		INV
NBL59R9	12	58120683		>	12	128540528		INV
NBL59R9	12	58122343		>	12	128599273		DUP
NBL59R9	12	58122630		>	12	69692050		INV
NBL59R9	12	58122693		>	12	69795633		INV
NBL59R9	12	58124110		>	12	71157220		DUP
NBL59R9	12	58125162		>	12	69828521		INV
NBL59R9	12	58125267		>	12	70436616		INV
NBL59R9	12	58125506		>	12	69519362		DEL
NBL59R9	12	58126125		>	12	69327469		INV
NBL59R9	12	58126455		>	12	58244471		DEL
NBL59R9	12	58127819		>	12	70106305		DUP
NBL59R9	12	58128897		>	12	70105650		INV
NBL59R9	12	58131088		>	12	69649999		DUP
NBL59R9	12	58131453		>	12	69204939		INV
NBL59R9	12	58131814		>	12	59001507		DUP
NBL59R9	12	58132149		>	12	70019846		INV
NBL59R9	12	58132258		>	12	69856316		INV
NBL59R9	12	58132880		>	12	59183463		DUP
NBL59R9	12	58134464		>	12	69243171		DUP
NBL59R9	12	58134806		>	12	58311191		DUP
NBL59R9	12	58134973		>	12	69664199		DUP
NBL59R9	12	58135107		>	12	71269195		DUP
NBL59R9	12	58136528		>	12	58519402		INV
NBL59R9	12	58137596		>	12	69368127		INV
NBL59R9	12	58140551		>	12	59001275		DUP
NBL59R9	12	58140569		>	12	59178447		INV
NBL59R9	12	58140638		>	12	59087644		INV
NBL59R9	12	58141931		>	12	71132931		DEL
NBL59R9	12	58142197		>	12	58248073		DEL
NBL59R9	12	58144621		>	12	70304116		INV
NBL59R9	12	58145613		>	12	58422513		DUP
NBL59R9	12	58147323		>	12	71221386		INV
NBL59R9	12	58148064		>	12	70132514		DUP
NBL59R9	12	58148181		>	12	69620011		INV
NBL59R9	12	58148600		>	12	58260894		INV
NBL59R9	12	58149039		>	12	58310909		DEL
NBL59R9	12	58149292		>	12	69777992		DEL
NBL59R9	12	58150202		>	12	128675375		INV
NBL59R9	12	58153349		>	12	69945902		INV
NBL59R9	12	58153422		>	12	59042248		INV
NBL59R9	12	58153763		>	12	58737253		INV
NBL59R9	12	58154468		>	12	58635380		INV
NBL59R9	12	58155704		>	12	69110548		INV
NBL59R9	12	58156421		>	12	69302065		INV
NBL59R9	12	58156845		>	12	59075641		DUP
NBL59R9	12	58157405		>	12	58215635		DEL
NBL59R9	12	58159111		>	12	70354992		INV
NBL59R9	12	58162456		>	12	70415134		DUP
NBL59R9	12	58162550		>	12	69160626		INV
NBL59R9	12	58163409		>	12	69416947		INV
NBL59R9	12	58163423		>	12	70101901		DEL
NBL59R9	12	58164512		>	12	69839351		INV
NBL59R9	12	58167392		>	12	69318150		DUP
NBL59R9	12	58167624		>	12	69339476		DEL
NBL59R9	12	58169844		>	12	69265116		INV
NBL59R9	12	58173475		>	12	69992000		DEL
NBL59R9	12	58173902		>	12	69176391		DEL
NBL59R9	12	58176201		>	12	70938455		DEL
NBL59R9	12	58178421		>	12	128551383		INV
NBL59R9	12	58178483		>	12	70003994		DEL
NBL59R9	12	58180190		>	12	71115869		INV
NBL59R9	12	58180633		>	12	58639357		DEL
NBL59R9	12	58180647		>	12	69376447		INV
NBL59R9	12	58181067		>	12	70299456		DUP
NBL59R9	12	58186507		>	12	69443987		INV
NBL59R9	12	58187087		>	12	70462900		INV
NBL59R9	12	58191770		>	12	59179048		DEL
NBL59R9	12	58194472		>	12	69079956		INV
NBL59R9	12	58196287		>	12	70065200		INV
NBL59R9	12	58201383		>	12	69303577		DEL
NBL59R9	12	58202674		>	12	59104838		DUP
NBL59R9	12	58202938		>	12	70944140		INV
NBL59R9	12	58203000		>	12	69451907		DEL
NBL59R9	12	58205219		>	12	71129035		INV
NBL59R9	12	58205356		>	12	58731663		DEL
NBL59R9	12	58206550		>	12	69177186		DEL
NBL59R9	12	58207241		>	12	69117252		DUP
NBL59R9	12	58208114		>	12	69235942		DUP
NBL59R9	12	58208116		>	12	128502771		DEL
NBL59R9	12	58209837		>	12	69634239		DEL
NBL59R9	12	58210851		>	12	58242840		DEL
NBL59R9	12	58211433		>	12	59008232		DEL
NBL59R9	12	58211480		>	12	68715302		DEL
NBL59R9	12	58212059		>	12	128536144		DUP
NBL59R9	12	58214304		>	12	58268395		DEL
NBL59R9	12	58216583		>	12	69135136		INV
NBL59R9	12	58218107		>	12	59206285		INV
NBL59R9	12	58218623		>	12	70394784		INV
NBL59R9	12	58220553		>	12	59289744		DEL
NBL59R9	12	58221437		>	12	58752615		DUP
NBL59R9	12	58222199		>	12	69111104		INV
NBL59R9	12	58222331		>	12	68961335		DEL
NBL59R9	12	58222696		>	12	58696285		DUP
NBL59R9	12	58223345		>	12	69956555		INV
NBL59R9	12	58224743		>	12	71192822		INV
NBL59R9	12	58225154		>	12	69327563		DEL
NBL59R9	12	58225387		>	12	70948281		DUP
NBL59R9	12	58225671		>	12	128254723		INV
NBL59R9	12	58227238		>	12	69792475		INV
NBL59R9	12	58231226		>	12	128258414		DEL
NBL59R9	12	58231680		>	12	69287301		DUP
NBL59R9	12	58231769		>	12	58377756		DEL
NBL59R9	12	58232117		>	12	58347192		DEL
NBL59R9	12	58232664		>	12	70988785		INV
NBL59R9	12	58233703		>	12	71276587		INV
NBL59R9	12	58233824		>	12	58654286		INV
NBL59R9	12	58234771		>	12	58671454		INV
NBL59R9	12	58234893		>	12	128106040		INV
NBL59R9	12	58237090		>	12	70939641		INV
NBL59R9	12	58237096		>	12	69137137		INV
NBL59R9	12	58238480		>	12	59183204		INV
NBL59R9	12	58238756		>	12	58850233		INV
NBL59R9	12	58240438		>	12	68708917		INV
NBL59R9	12	58240726		>	12	128673459		INV
NBL59R9	12	58242310		>	12	71005764		DUP
NBL59R9	12	58245071		>	12	69329050		DEL
NBL59R9	12	58246433		>	12	128292726		INV
NBL59R9	12	58247297		>	12	58833774		INV
NBL59R9	12	58247686		>	12	70951736		DUP
NBL59R9	12	58248544		>	12	128123009		DUP
NBL59R9	12	58248601		>	12	71136600		INV
NBL59R9	12	58248698		>	12	68761686		INV
NBL59R9	12	58252634		>	12	69835321		DEL
NBL59R9	12	58255573		>	12	59048263		DEL
NBL59R9	12	58255791		>	12	70166898		DEL
NBL59R9	12	58256040		>	12	69285990		DEL
NBL59R9	12	58256621		>	12	70133029		INV
NBL59R9	12	58257566		>	12	58548408		DEL
NBL59R9	12	58259006		>	12	69505894		INV
NBL59R9	12	58259962		>	12	71240335		DUP
NBL59R9	12	58267055		>	12	58399680		INV
NBL59R9	12	58268523		>	12	70228666		DEL
NBL59R9	12	58270303		>	12	69200842		DEL
NBL59R9	12	58271339		>	12	128221706		INV
NBL59R9	12	58276139		>	12	128625599		INV
NBL59R9	12	58281510		>	12	69610717		DEL
NBL59R9	12	58282027		>	12	59262533		INV
NBL59R9	12	58283326		>	12	58459511		DUP
NBL59R9	12	58284860		>	12	70034809		INV
NBL59R9	12	58285901		>	12	128693332		DUP
NBL59R9	12	58289498		>	12	69950309		INV
NBL59R9	12	58290395		>	12	69584034		DEL
NBL59R9	12	58294762		>	12	69637192		INV
NBL59R9	12	58296619		>	12	69358431		DUP
NBL59R9	12	58300605		>	12	69978179		INV
NBL59R9	12	58301288		>	12	69264521		DEL
NBL59R9	12	58303462		>	12	70153879		INV
NBL59R9	12	58304046		>	12	71197642		INV
NBL59R9	12	58309578		>	12	128039767		DEL
NBL59R9	12	58309824		>	12	69375809		INV
NBL59R9	12	58309941		>	12	58328793		DUP
NBL59R9	12	58310871		>	12	128716438		INV
NBL59R9	12	58311265		>	12	70426911		DEL
NBL59R9	12	58312633		>	12	128451705		DUP
NBL59R9	12	58312645		>	12	70447806		DUP
NBL59R9	12	58313861		>	12	69551305		DEL
NBL59R9	12	58317058		>	12	69087101		DEL
NBL59R9	12	58318596		>	12	69455170		INV
NBL59R9	12	58320294		>	12	128608731		INV
NBL59R9	12	58321134		>	12	70928130		INV
NBL59R9	12	58321342		>	12	69238918		INV
NBL59R9	12	58323190		>	12	69119067		DEL
NBL59R9	12	58326681		>	12	70030844		INV
NBL59R9	12	58329345		>	12	58370438		INV
NBL59R9	12	58331906		>	12	59267722		DUP
NBL59R9	12	58333755		>	12	70263936		INV
NBL59R9	12	58334400		>	12	128272218		INV
NBL59R9	12	58337807		>	12	59004642		INV
NBL59R9	12	58345161		>	12	69586426		DUP
NBL59R9	12	58349162		>	12	59199668		INV
NBL59R9	12	58349841		>	12	69395197		INV
NBL59R9	12	58355135		>	12	70062142		DEL
NBL59R9	12	58364010		>	12	69573740		DUP
NBL59R9	12	58367546		>	12	69377463		DEL
NBL59R9	12	58375061		>	12	58542017		DEL
NBL59R9	12	58378452		>	12	70024950		INV
NBL59R9	12	58379513		>	12	70204572		INV
NBL59R9	12	58380245		>	12	59035303		INV
NBL59R9	12	58381515		>	12	59088099		INV
NBL59R9	12	58384715		>	12	128335783		DEL
NBL59R9	12	58393745		>	12	69847585		DUP
NBL59R9	12	58397372		>	12	69220492		DUP
NBL59R9	12	58403186		>	12	58872227		DEL
NBL59R9	12	58414435		>	12	59115598		DEL
NBL59R9	12	58425768		>	12	70387243		DUP
NBL59R9	12	58426015		>	12	69272198		DEL
NBL59R9	12	58426776		>	12	71042698		DUP
NBL59R9	12	58427551		>	12	69185443		DEL
NBL59R9	12	58429773		>	12	71177313		INV
NBL59R9	12	58429858		>	12	58960538		DUP
NBL59R9	12	58438061		>	12	59052824		INV
NBL59R9	12	58438422		>	12	68872304		INV
NBL59R9	12	58444239		>	12	70310259		DUP
NBL59R9	12	58461305		>	12	69245155		DEL
NBL59R9	12	58462953		>	12	69436887		INV
NBL59R9	12	58465051		>	12	128517643		INV
NBL59R9	12	58465649		>	12	69539491		DUP
NBL59R9	12	58466310		>	12	59080183		INV
NBL59R9	12	58505986		>	12	69145436		DUP
NBL59R9	12	58512268		>	12	128080935		DEL
NBL59R9	12	58512814		>	12	71054997		DUP
NBL59R9	12	58516151		>	12	69779349		DUP
NBL59R9	12	58517699		>	12	59174564		INV
NBL59R9	12	58518362		>	12	58955718		DEL
NBL59R9	12	58520363		>	12	69092079		DEL
NBL59R9	12	58526998		>	12	58755059		DUP
NBL59R9	12	58528628		>	12	69111149		INV
NBL59R9	12	58531152		>	12	69649925		INV
NBL59R9	12	58534625		>	12	69143289		INV
NBL59R9	12	58535219		>	12	128154932		INV
NBL59R9	12	58536107		>	12	128546790		DEL
NBL59R9	12	58536890		>	12	69867308		INV
NBL59R9	12	58537268		>	12	59201606		INV
NBL59R9	12	58544884		>	12	69368517		DUP
NBL59R9	12	58546987		>	12	128774169		INV
NBL59R9	12	58551992		>	12	68766709		DEL
NBL59R9	12	58554792		>	12	128311539		DUP
NBL59R9	12	58558413		>	12	128554933		INV
NBL59R9	12	58575557		>	12	58975892		DUP
NBL59R9	12	58576848		>	12	69629353		DEL
NBL59R9	12	58579308		>	12	71116443		DEL
NBL59R9	12	58582054		>	12	69094195		INV
NBL59R9	12	58607196		>	12	128106109		INV
NBL59R9	12	58613580		>	12	69813922		INV
NBL59R9	12	58614352		>	12	128101685		DUP
NBL59R9	12	58616554		>	12	58938200		DEL
NBL59R9	12	58626531		>	12	59143117		INV
NBL59R9	12	58629819		>	12	69918213		DUP
NBL59R9	12	58629987		>	12	128570725		INV
NBL59R9	12	58630091		>	12	69064492		DEL
NBL59R9	12	58635534		>	12	128076672		INV
NBL59R9	12	58639077		>	12	128256733		INV
NBL59R9	12	58639649		>	12	59132822		DEL
NBL59R9	12	58640088		>	12	58895677		INV
NBL59R9	12	58642524		>	12	128414825		DEL
NBL59R9	12	58642544		>	12	59040288		DUP
NBL59R9	12	58646146		>	12	58963951		INV
NBL59R9	12	58646989		>	12	59202553		DUP
NBL59R9	12	58655455		>	12	59185607		DEL
NBL59R9	12	58656224		>	12	70263783		INV
NBL59R9	12	58659030		>	12	128166922		INV
NBL59R9	12	58662247		>	12	71188885		INV
NBL59R9	12	58668977		>	12	59054873		INV
NBL59R9	12	58677295		>	12	71106144		INV
NBL59R9	12	58677683		>	12	69496383		DUP
NBL59R9	12	58678903		>	12	69660172		DUP
NBL59R9	12	58681903		>	12	70825261		INV
NBL59R9	12	58686887		>	12	128788238		INV
NBL59R9	12	58702380		>	12	69419354		INV
NBL59R9	12	58706611		>	12	69097947		DUP
NBL59R9	12	58713948		>	12	69049941		DEL
NBL59R9	12	58715640		>	12	68990190		INV
NBL59R9	12	58718172		>	12	69970948		INV
NBL59R9	12	58718451		>	12	69229201		INV
NBL59R9	12	58719461		>	12	59290327		INV
NBL59R9	12	58726517		>	12	69082104		DEL
NBL59R9	12	58731262		>	12	128590598		INV
NBL59R9	12	58731448		>	12	70938521		DEL
NBL59R9	12	58731988		>	12	69187332		DUP
NBL59R9	12	58732725		>	12	58905497		INV
NBL59R9	12	58734753		>	12	70378178		INV
NBL59R9	12	58743409		>	12	128028391		DEL
NBL59R9	12	58750280		>	12	59255180		INV
NBL59R9	12	58756715		>	12	69276975		DUP
NBL59R9	12	58758526		>	12	69984145		INV
NBL59R9	12	58758770		>	12	69644086		DUP
NBL59R9	12	58773962		>	12	128666803		INV
NBL59R9	12	58787273		>	12	58904929		INV
NBL59R9	12	58790301		>	12	69582052		INV
NBL59R9	12	58791612		>	12	128678205		INV
NBL59R9	12	58792936		>	12	128448830		INV
NBL59R9	12	58798764		>	12	71242499		DUP
NBL59R9	12	58821118		>	12	128543143		DUP
NBL59R9	12	58827617		>	12	69600827		INV
NBL59R9	12	58828684		>	12	128037689		INV
NBL59R9	12	58832917		>	12	128781058		DUP
NBL59R9	12	58834720		>	12	128136643		DUP
NBL59R9	12	58837087		>	12	69262828		DUP
NBL59R9	12	58841172		>	12	128011681		INV
NBL59R9	12	58845249		>	12	128503493		INV
NBL59R9	12	58845756		>	12	71234356		DEL
NBL59R9	12	58845766		>	12	71234355		DEL
NBL59R9	12	58847741		>	12	69180993		INV
NBL59R9	12	58852508		>	12	68697152		DEL
NBL59R9	12	58856090		>	12	69721824		DUP
NBL59R9	12	58881835		>	12	68952354		INV
NBL59R9	12	58885287		>	12	70259077		DEL
NBL59R9	12	58888557		>	12	128141913		INV
NBL59R9	12	58888875		>	12	70854646		INV
NBL59R9	12	58890531		>	12	69487126		INV
NBL59R9	12	58890704		>	12	71178420		DEL
NBL59R9	12	58890728		>	12	69275655		DEL
NBL59R9	12	58892995		>	12	70135936		INV
NBL59R9	12	58895186		>	12	69360663		DEL
NBL59R9	12	58898432		>	12	128787365		INV
NBL59R9	12	58898714		>	12	128082173		DUP
NBL59R9	12	58900932		>	12	69864609		INV
NBL59R9	12	58908221		>	12	69575118		INV
NBL59R9	12	58909161		>	12	70651171		INV
NBL59R9	12	58910275		>	12	69965463		INV
NBL59R9	12	58910975		>	12	58933104		DUP
NBL59R9	12	58911036		>	12	128611054		DEL
NBL59R9	12	58931286		>	12	128802238		DEL
NBL59R9	12	58934415		>	12	69470531		INV
NBL59R9	12	58946084		>	12	59096792		INV
NBL59R9	12	58946474		>	12	70289320		DEL
NBL59R9	12	58947139		>	12	69207678		INV
NBL59R9	12	58948835		>	12	71010607		INV
NBL59R9	12	58949661		>	12	128130742		INV
NBL59R9	12	58949737		>	12	70364806		DUP
NBL59R9	12	58950358		>	12	70133287		INV
NBL59R9	12	58979488		>	12	69514338		INV
NBL59R9	12	58981920		>	12	71202551		INV
NBL59R9	12	58989827		>	12	128605514		DUP
NBL59R9	12	59002986		>	12	59084467		INV
NBL59R9	12	59004721		>	12	69496643		DUP
NBL59R9	12	59005790		>	12	128595056		INV
NBL59R9	12	59006581		>	12	128398467		INV
NBL59R9	12	59009591		>	12	128006894		DEL
NBL59R9	12	59011175		>	12	69566519		DEL
NBL59R9	12	59012667		>	12	69290623		DUP
NBL59R9	12	59013036		>	12	59248580		DEL
NBL59R9	12	59016729		>	12	128262728		INV
NBL59R9	12	59016961		>	12	69337733		INV
NBL59R9	12	59022173		>	12	59132937		INV
NBL59R9	12	59025602		>	12	71274508		INV
NBL59R9	12	59026073		>	12	128609611		INV
NBL59R9	12	59042391		>	12	69926169		DEL
NBL59R9	12	59046574		>	12	71243327		INV
NBL59R9	12	59047671		>	12	69243287		INV
NBL59R9	12	59051074		>	12	69115224		INV
NBL59R9	12	59053184		>	12	69953052		DEL
NBL59R9	12	59060915		>	12	128542331		DUP
NBL59R9	12	59061213		>	12	128538026		INV
NBL59R9	12	59080493		>	12	69330945		INV
NBL59R9	12	59085649		>	12	69096417		DEL
NBL59R9	12	59087726		>	12	69672011		DUP
NBL59R9	12	59089670		>	12	70113091		DEL
NBL59R9	12	59094806		>	12	70418238		INV
NBL59R9	12	59103194		>	12	128047032		DEL
NBL59R9	12	59104620		>	12	69304480		DUP
NBL59R9	12	59122442		>	12	69977336		DUP
NBL59R9	12	59132718		>	12	70308032		INV
NBL59R9	12	59135590		>	12	69596352		DEL
NBL59R9	12	59136347		>	12	128397120		INV
NBL59R9	12	59138282		>	12	69865500		INV
NBL59R9	12	59144053		>	12	128285316		INV
NBL59R9	12	59144907		>	12	69360097		DUP
NBL59R9	12	59146169		>	12	128362832		INV
NBL59R9	12	59146388		>	12	128300588		DEL
NBL59R9	12	59164887		>	12	69145468		INV
NBL59R9	12	59166336		>	12	70024915		DEL
NBL59R9	12	59169195		>	12	70075788		DEL
NBL59R9	12	59175623		>	12	70951174		DEL
NBL59R9	12	59177283		>	12	69044723		INV
NBL59R9	12	59179312		>	12	69135268		DUP
NBL59R9	12	59182749		>	12	128515456		INV
NBL59R9	12	59199296		>	12	70028824		DUP
NBL59R9	12	59207148		>	12	69057895		DEL
NBL59R9	12	59213387		>	12	69264521		INV
NBL59R9	12	59215614		>	12	70305282		INV
NBL59R9	12	59220762		>	12	128178219		DUP
NBL59R9	12	59224049		>	12	128511639		DEL
NBL59R9	12	59224725		>	12	69115289		INV
NBL59R9	12	59230302		>	12	128146136		DEL
NBL59R9	12	59231955		>	12	70404013		INV
NBL59R9	12	59238541		>	12	128773688		DEL
NBL59R9	12	59239732		>	12	70258779		INV
NBL59R9	12	59245855		>	12	69103183		DEL
NBL59R9	12	59252346		>	12	70018857		INV
NBL59R9	12	59257870		>	12	69270040		DEL
NBL59R9	12	59261044		>	12	128257851		INV
NBL59R9	12	59261837		>	12	69337237		INV
NBL59R9	12	59266773		>	12	69444476		DUP
NBL59R9	12	59267033		>	12	71109863		INV
NBL59R9	12	59267270		>	12	69950550		INV
NBL59R9	12	59285445		>	12	69653764		INV
NBL59R9	12	59291355		>	12	71277044		INV
NBL59R9	12	59291462		>	12	90308946		DEL
NBL59R9	12	68693586		>	12	127987575		INV
NBL59R9	12	68696435		>	12	69846925		INV
NBL59R9	12	68744952		>	12	70211236		DEL
NBL59R9	12	68763286		>	12	70854718		INV
NBL59R9	12	68763306		>	12	70854719		INV
NBL59R9	12	68763596		>	12	69846758		INV
NBL59R9	12	68803952		>	12	128125980		INV
NBL59R9	12	68817895		>	12	69079374		INV
NBL59R9	12	68857193		>	12	128449045		INV
NBL59R9	12	68859324		>	12	71004051		DEL
NBL59R9	12	68866145		>	12	70948045		DEL
NBL59R9	12	68872798		>	12	69784479		INV
NBL59R9	12	68876637		>	12	69121089		INV
NBL59R9	12	68922649		>	12	128656056		DEL
NBL59R9	12	68928693		>	12	69307738		DEL
NBL59R9	12	68930338		>	12	70414972		DUP
NBL59R9	12	68934037		>	12	69116856		DUP
NBL59R9	12	68971016		>	12	128546835		DUP
NBL59R9	12	69051813		>	12	71134245		INV
NBL59R9	12	69052055		>	12	70326390		DEL
NBL59R9	12	69054436		>	12	69523361		DEL
NBL59R9	12	69055072		>	12	69476082		INV
NBL59R9	12	69056241		>	12	69794077		DUP
NBL59R9	12	69068368		>	12	70689760		DEL
NBL59R9	12	69070779		>	12	70813768		INV
NBL59R9	12	69079408		>	12	69694739		INV
NBL59R9	12	69083001		>	12	70321117		DUP
NBL59R9	12	69084075		>	12	128590027		INV
NBL59R9	12	69087263		>	12	128555506		DEL
NBL59R9	12	69092764		>	12	70073728		INV
NBL59R9	12	69098490		>	12	71077602		DEL
NBL59R9	12	69101343		>	12	69775237		INV
NBL59R9	12	69103599		>	12	69448760		DUP
NBL59R9	12	69108279		>	12	71114843		INV
NBL59R9	12	69109019		>	12	128129431		DEL
NBL59R9	12	69113735		>	12	69233120		DEL
NBL59R9	12	69115618		>	12	69629280		DEL
NBL59R9	12	69115834		>	12	69155286		INV
NBL59R9	12	69120760		>	12	128040048		DUP
NBL59R9	12	69125981		>	12	69342703		DUP
NBL59R9	12	69127395		>	12	71012122		INV
NBL59R9	12	69131321		>	12	69324102		DUP
NBL59R9	12	69138775		>	12	128686859		INV
NBL59R9	12	69139656		>	12	128456418		DUP
NBL59R9	12	69140197		>	12	128633407		DUP
NBL59R9	12	69146555		>	12	69919799		DUP
NBL59R9	12	69177730		>	12	70175895		INV
NBL59R9	12	69182317		>	12	70237384		INV
NBL59R9	12	69186050		>	12	69978178		DUP
NBL59R9	12	69195731		>	12	69630400		DEL
NBL59R9	12	69196925		>	12	70109153		DEL
NBL59R9	12	69199615		>	12	69663066		INV
NBL59R9	12	69200484		>	12	128120266		DUP
NBL59R9	12	69200506		>	12	128532325		DEL
NBL59R9	12	69201126		>	12	70330081		INV
NBL59R9	12	69203667		>	12	69498071		INV
NBL59R9	12	69207631		>	12	71161272		INV
NBL59R9	12	69211775		>	12	70024110		DUP
NBL59R9	12	69219381		>	12	128017533		DEL
NBL59R9	12	69226302		>	12	128027926		INV
NBL59R9	12	69228582		>	12	128174700		DUP
NBL59R9	12	69228687		>	12	69429775		INV
NBL59R9	12	69229280		>	12	69970975		DEL
NBL59R9	12	69231650		>	12	69274777		DEL
NBL59R9	12	69231827		>	12	70021287		INV
NBL59R9	12	69235660		>	12	128173236		INV
NBL59R9	12	69236081		>	12	128525068		INV
NBL59R9	12	69244890		>	12	69634851		DUP
NBL59R9	12	69246301		>	12	69574487		DUP
NBL59R9	12	69251792		>	12	69261688		INV
NBL59R9	12	69257279		>	12	69370309		DEL
NBL59R9	12	69261674		>	12	69965473		INV
NBL59R9	12	69264754		>	12	128118237		DEL
NBL59R9	12	69265274		>	12	128774482		INV
NBL59R9	12	69272032		>	12	70387246		DUP
NBL59R9	12	69272142		>	12	69272284		INV
NBL59R9	12	69272149		>	12	70387263		INV
NBL59R9	12	69276490		>	12	69341530		DEL
NBL59R9	12	69278425		>	12	71015660		DEL
NBL59R9	12	69278590		>	12	69956723		INV
NBL59R9	12	69279290		>	12	128083438		DEL
NBL59R9	12	69324487		>	12	70205054		INV
NBL59R9	12	69324673		>	12	69419141		DEL
NBL59R9	12	69330135		>	12	69977862		DUP
NBL59R9	12	69330960		>	12	69656108		INV
NBL59R9	12	69331522		>	12	70462626		DEL
NBL59R9	12	69337289		>	12	69833779		DUP
NBL59R9	12	69341098		>	12	70697744		INV
NBL59R9	12	69342052		>	12	128639232		DUP
NBL59R9	12	69346061		>	12	69703852		INV
NBL59R9	12	69348973		>	12	69635198		INV
NBL59R9	12	69350247		>	12	70467530		INV
NBL59R9	12	69361143		>	12	128485950		INV
NBL59R9	12	69368043		>	12	128058492		INV
NBL59R9	12	69369303		>	12	70420068		DEL
NBL59R9	12	69375329		>	12	128571616		INV
NBL59R9	12	69376654		>	12	69963707		INV
NBL59R9	12	69376941		>	12	69431971		DEL
NBL59R9	12	69386444		>	12	69460996		INV
NBL59R9	12	69396437		>	12	128314373		INV
NBL59R9	12	69399878		>	12	128775216		DEL
NBL59R9	12	69408643		>	12	128064000		INV
NBL59R9	12	69411873		>	12	69498294		DUP
NBL59R9	12	69434927		>	12	69648775		DEL
NBL59R9	12	69441208		>	12	69940039		INV
NBL59R9	12	69443998		>	12	128371838		DUP
NBL59R9	12	69449298		>	12	128246684		DUP
NBL59R9	12	69451264		>	12	70937750		DUP
NBL59R9	12	69452177		>	12	69797881		INV
NBL59R9	12	69454106		>	12	69571830		INV
NBL59R9	12	69454887		>	12	128377322		INV
NBL59R9	12	69458774		>	12	128037047		DUP
NBL59R9	12	69459770		>	12	128021086		DUP
NBL59R9	12	69462747		>	12	69517713		INV
NBL59R9	12	69475265		>	12	70003873		DEL
NBL59R9	12	69476737		>	12	128064594		DUP
NBL59R9	12	69479005		>	12	70960821		DUP
NBL59R9	12	69483012		>	12	69870222		INV
NBL59R9	12	69494257		>	12	128633886		DEL
NBL59R9	12	69500943		>	12	70923141		INV
NBL59R9	12	69501755		>	12	69746331		INV
NBL59R9	12	69502279		>	12	128063551		DUP
NBL59R9	12	69502690		>	12	127991409		INV
NBL59R9	12	69502879		>	12	128862013		INV
NBL59R9	12	69511765		>	12	70951252		INV
NBL59R9	12	69511946		>	12	70264109		DUP
NBL59R9	12	69514353		>	12	70089550		DUP
NBL59R9	12	69525880		>	12	69926202		DEL
NBL59R9	12	69528890		>	12	128635400		DEL
NBL59R9	12	69536783		>	12	69780908		INV
NBL59R9	12	69542052		>	12	69674794		INV
NBL59R9	12	69543931		>	12	128542756		DEL
NBL59R9	12	69552847		>	12	70633080		INV
NBL59R9	12	69553941		>	12	69839482		DEL
NBL59R9	12	69562434		>	12	128306820		INV
NBL59R9	12	69566749		>	12	128456233		DUP
NBL59R9	12	69578250		>	12	128634955		DEL
NBL59R9	12	69578690		>	12	70346929		INV
NBL59R9	12	69579129		>	12	69818780		DEL
NBL59R9	12	69580258		>	12	128044780		DUP
NBL59R9	12	69583362		>	12	70073066		DEL
NBL59R9	12	69588743		>	12	70239331		DUP
NBL59R9	12	69591493		>	12	69820096		DUP
NBL59R9	12	69593872		>	12	70220632		INV
NBL59R9	12	69593933		>	12	70220569		INV
NBL59R9	12	69605329		>	12	71243460		DUP
NBL59R9	12	69608410		>	12	128409250		DEL
NBL59R9	12	69614276		>	12	69663297		INV
NBL59R9	12	69629065		>	12	69731910		DEL
NBL59R9	12	69632065		>	12	69996385		INV
NBL59R9	12	69632513		>	12	128517615		INV
NBL59R9	12	69635226		>	12	69828515		INV
NBL59R9	12	69636130		>	12	128313001		DUP
NBL59R9	12	69636286		>	12	69972920		DUP
NBL59R9	12	69637157		>	12	70263309		DEL
NBL59R9	12	69640945		>	12	69676840		INV
NBL59R9	12	69642386		>	12	128099806		INV
NBL59R9	12	69656858		>	12	128259031		INV
NBL59R9	12	69664010		>	12	128335470		DEL
NBL59R9	12	69679813		>	12	128016790		DEL
NBL59R9	12	69684868		>	12	69768909		DUP
NBL59R9	12	69692041		>	12	69828869		INV
NBL59R9	12	69699831		>	12	128342156		DUP
NBL59R9	12	69708140		>	12	69804949		INV
NBL59R9	12	69715660		>	12	69982253		INV
NBL59R9	12	69718926		>	12	69953145		INV
NBL59R9	12	69721674		>	12	128022440		DEL
NBL59R9	12	69735069		>	12	70991093		DEL
NBL59R9	12	69737085		>	12	69996541		DUP
NBL59R9	12	69737501		>	12	128039752		DUP
NBL59R9	12	69745011		>	12	69959395		INV
NBL59R9	12	69750214		>	12	128479848		DEL
NBL59R9	12	69753960		>	12	69909093		DUP
NBL59R9	12	69760805		>	12	70400906		DUP
NBL59R9	12	69766050		>	12	128059158		DEL
NBL59R9	12	69775893		>	12	70177637		DEL
NBL59R9	12	69778287		>	12	128178403		INV
NBL59R9	12	69788812		>	12	70103409		DUP
NBL59R9	12	69789616		>	12	70356201		DEL
NBL59R9	12	69790323		>	12	69808273		INV
NBL59R9	12	69795567		>	12	70128140		INV
NBL59R9	12	69799522		>	12	128565522		DUP
NBL59R9	12	69802172		>	12	71211702		DUP
NBL59R9	12	69819388		>	12	128373064		DUP
NBL59R9	12	69824342		>	12	70276788		DEL
NBL59R9	12	69828446		>	12	128774137		DUP
NBL59R9	12	69828560		>	12	128672625		INV
NBL59R9	12	69830550		>	12	70246124		INV
NBL59R9	12	69832225		>	12	69928528		DUP
NBL59R9	12	69842304		>	12	128561331		INV
NBL59R9	12	69846512		>	12	70855496		DUP
NBL59R9	12	69846927		>	12	70854658		DEL
NBL59R9	12	69860164		>	12	128084042		INV
NBL59R9	12	69883250		>	12	71074913		DEL
NBL59R9	12	69889418		>	12	128133616		DEL
NBL59R9	12	69901379		>	12	128793697		DEL
NBL59R9	12	69910713		>	12	128617038		INV
NBL59R9	12	69916841		>	12	128443582		DUP
NBL59R9	12	69919294		>	12	71034983		DEL
NBL59R9	12	69926475		>	12	128420121		INV
NBL59R9	12	69941132		>	12	70319674		DUP
NBL59R9	12	69946868		>	12	128158692		INV
NBL59R9	12	69950012		>	12	128429524		DUP
NBL59R9	12	69964326		>	12	128455869		DUP
NBL59R9	12	69975111		>	12	70684427		INV
NBL59R9	12	69978040		>	12	128538721		DEL
NBL59R9	12	69996997		>	12	70298975		DEL
NBL59R9	12	70012396		>	12	128684997		INV
NBL59R9	12	70019217		>	12	128315763		INV
NBL59R9	12	70022673		>	12	128607402		DEL
NBL59R9	12	70034580		>	12	128231330		DUP
NBL59R9	12	70034943		>	12	128489760		INV
NBL59R9	12	70037169		>	12	71258036		DEL
NBL59R9	12	70040020		>	12	128602619		DEL
NBL59R9	12	70055687		>	12	128354203		DEL
NBL59R9	12	70100630		>	12	70365634		INV
NBL59R9	12	70128405		>	12	128674082		DEL
NBL59R9	12	70135287		>	12	71117322		DUP
NBL59R9	12	70137154		>	12	128124265		DEL
NBL59R9	12	70148376		>	12	128079861		INV
NBL59R9	12	70183272		>	12	128033571		INV
NBL59R9	12	70184242		>	12	70325325		DEL
NBL59R9	12	70201423		>	12	128468099		INV
NBL59R9	12	70210672		>	12	70986579		DEL
NBL59R9	12	70211617		>	12	70372919		DEL
NBL59R9	12	70226989		>	12	128128708		DUP
NBL59R9	12	70241900		>	12	128028673		DEL
NBL59R9	12	70262251		>	12	71122142		DEL
NBL59R9	12	70273970		>	12	70288088		DEL
NBL59R9	12	70304239		>	12	70371661		INV
NBL59R9	12	70309447		>	12	70387912		DUP
NBL59R9	12	70319498		>	12	128233766		INV
NBL59R9	12	70371909		>	12	70447185		INV
NBL59R9	12	70376189		>	12	70449386		INV
NBL59R9	12	70376341		>	12	70929343		DEL
NBL59R9	12	70380009		>	12	128775990		INV
NBL59R9	12	70384859		>	12	128762891		INV
NBL59R9	12	70385256		>	12	128489139		DUP
NBL59R9	12	70394252		>	12	128511230		DUP
NBL59R9	12	70394604		>	12	128054044		DEL
NBL59R9	12	70405059		>	12	128490338		INV
NBL59R9	12	70417753		>	12	128634941		INV
NBL59R9	12	70421767		>	12	128066545		INV
NBL59R9	12	70465790		>	12	71036359		DEL
NBL59R9	12	70545817		>	12	71226469		DUP
NBL59R9	12	70607526		>	12	128096328		INV
NBL59R9	12	70619076		>	12	128155135		INV
NBL59R9	12	70633270		>	12	128673610		INV
NBL59R9	12	70650194		>	12	128629417		INV
NBL59R9	12	70829174		>	12	128677932		INV
NBL59R9	12	70921141		>	12	128012597		INV
NBL59R9	12	70925886		>	12	128041234		INV
NBL59R9	12	70933397		>	12	128144814		DEL
NBL59R9	12	70942265		>	12	128598918		DEL
NBL59R9	12	70944172		>	12	128298409		INV
NBL59R9	12	70952307		>	12	128170002		DEL
NBL59R9	12	71017027		>	12	128025858		INV
NBL59R9	12	71030905		>	12	128690955		DEL
NBL59R9	12	71060457		>	12	128333308		DUP
NBL59R9	12	71069631		>	12	128613287		INV
NBL59R9	12	71082631		>	12	128523943		INV
NBL59R9	12	71145598		>	12	128180386		INV
NBL59R9	12	71148211		>	12	128005154		INV
NBL59R9	12	71191382		>	12	128489129		INV
NBL59R9	12	71191961		>	12	128095955		DEL
NBL59R9	12	71192684		>	12	128121959		DEL
NBL59R9	12	71208721		>	12	128007406		DEL
NBL59R9	12	71208774		>	12	128007324		DEL
NBL59R9	12	71214207		>	12	128603689		DEL
NBL59R9	12	71252216		>	12	128177783		DEL
NBL59R9	12	71260105		>	12	128259019		INV
NBL59R9	12	71260106		>	12	128259018		INV
NBL59R9	12	71267415		>	12	128033135		INV
NBL59R9	12	71268346		>	12	128200182		INV
NBL59R9	12	71270072		>	12	128292211		INV
NBL59R9	12	71277185		>	12	90309051		INV
NBL59R9	12	127987772		>	12	128637377		DEL
NBL59R9	12	128030542		>	12	128766298		DUP
NBL59R9	12	128045894		>	12	128515084		INV
NBL59R9	12	128047022		>	12	128171386		INV
NBL59R9	12	128049078		>	12	128297276		DUP
NBL59R9	12	128101007		>	12	128617526		DUP
NBL59R9	12	128101017		>	12	128617508		DUP
NBL59R9	12	128103290		>	12	128628177		DEL
NBL59R9	12	128196998		>	12	128552075		DEL
NBL59R9	12	128248200		>	12	128685988		DEL
NBL59R9	12	128250063		>	12	128459267		INV
NBL59R9	12	128254693		>	12	128395619		INV
NBL59R9	12	128261988		>	12	128468349		INV
NBL59R9	12	128263028		>	12	128320670		INV
NBL59R9	12	128266257		>	12	128345558		INV
NBL59R9	12	128310728		>	12	128528788		INV
NBL59R9	12	128320423		>	12	128748654		DUP
NBL59R9	12	128359860		>	12	128602557		DEL
NBL59R9	12	128373963		>	12	128522999		DUP
NBL59R9	12	128380460		>	12	128630571		INV
NBL59R9	12	128444857		>	12	128543971		INV
NBL59R9	12	128454232		>	12	128774143		INV
NBL59R9	12	128468434		>	12	128773852		INV
NBL59R9	12	128479831		>	12	128530489		DEL
NBL59R9	12	128499538		>	12	128568212		DUP
NBL59R9	12	128553006		>	12	128684391		DUP
NBL59R9	12	128602552		>	12	128649599		DUP
NBL59R9	12	128605607		>	12	128634599		INV
NBL59R9	13	88530541	ds SLITRK6, us MIR4500HG	>	13	88647301	ds SLITRK6, us MIR4500HG	DUP
NBL59R9	16	3046549	ds LINC00514, us CLDN9	>	16	3518157	Break NAA60	DUP
NBL59R9	16	58558053	Break CNOT1	>	19	29205043	ds LINC00662, us LINC00906	BND
NBL59R9	16	58709227	Break SLC38A7	>	19	28869042	ds LINC00662, us LINC00906	BND
NBL59R9	18	47526086	Break MYO5B	>	18	48122916	Break MAPK4	DUP
NBL59R9	X	73889184	ds RLIM, us NEXMIF	>	X	73949144	ds RLIM, us NEXMIF	DUP
NBL59R9	X	126118773	ds PRR32, us ACTRT1	>	X	126264999	ds PRR32, us ACTRT1	DUP
Abbreviations; DUP, duplicatin; INV, inversion; DEL, deletion; BND, break ends (interchromosomal fusions)
